# Supplementary material for: Genome‐Wide DNA Methylation Patterns Predict Age in the Zebra Shark (Stegostoma tigrinum) and Provide Insight Into the Evolution of Vertebrate Aging
Source: Mol Ecol. 2026 Apr 3;35(7):e70326. doi: 10.1111/mec.70326 (PMC13047888; doi:10.1111/mec.70326)
Supplement: Supplementary file 1 — Table S1: Sample information and sequencing summary statistics. Table S2: Transcription factor regulation of genes proximate to age‐associated loci. Table S3: Comparison of epigenetic age estimators. Table S4: Epigenetic clock coefficient estimates from calibration with leave‐one‐out cross validation. Table S5: Epigenetic clock coefficient estimates from calibration with single training and test set. Table S6: Epigenetic clock coefficient estimates from calibration with aquarium‐bred individuals as training set and wild caught individuals as test set. [file MEC-35-e70326-s007.xlsx]

## Sheet: Table S1
Table S1. Sample information and sequencing summary statistics.
Sample ID	Total reads	Unique hits	Percent alignment	Percent CpG methylation	Percent CHG methylation	Percent CHH methylation	Average coverage depth	Unmethylated control - percent methylation	Methylated control - percent methylation
GN22646	643994854	491198946	0.7627	0.653	0.0031	0.0025	32.45	0.0022	0.9847
GN22647	516917119	373823328	0.7232	0.6531	0.0039	0.0033	26.02	0.0028	0.9785
GN22648	472864042	355495907	0.7518	0.6601	0.0032	0.0026	24.01	0.0023	0.9821
GN22649	528684607	385686770	0.7295	0.6514	0.0033	0.0026	26.96	0.0022	0.9803
GN22650	434304474	323546874	0.745	0.6702	0.0032	0.0025	22.47	0.0021	0.9783
GN22651	615531980	450799753	0.7324	0.6503	0.0032	0.0025	30.07	0.0021	0.9803
GN22652	533769147	392654172	0.7356	0.6804	0.0032	0.0025	26.42	0.0021	0.9866
GN22867	199490498	164048184	0.8223	0.6922	0.0045	0.0036	10.06	0.0029	1
GN22868	166159080	139400910	0.839	0.6864	0.0046	0.0038	9.26	0.0032	1
GN22869	199466499	164778879	0.8261	0.6902	0.0042	0.0034	10.29	0.0056	0.8458
GN22870	172984124	144272220	0.834	0.6905	0.0044	0.0036	9.36	0.0028	1
GN22871	167715822	138141399	0.8237	0.6939	0.0044	0.0035	8.81	0.0033	1
GN22872	157666671	131456353	0.8338	0.706	0.0051	0.0041	7.88	0.0053	1
GN22873	221572033	181893007	0.8209	0.671	0.0046	0.0038	11.31	0.0042	0.9943
GN22874	176902410	146727292	0.8294	0.6775	0.0045	0.0037	9.47	0.0033	0.9327
GN22875	202124257	168480311	0.8335	0.6905	0.0048	0.0039	10.24	0.0035	1
GN22876	175670716	145945169	0.8308	0.6828	0.0047	0.0038	9.18	0.0023	1
GN22877	186303873	152788522	0.8201	0.6902	0.0051	0.0042	9.55	0.0035	1
GN22878	173563049	143303645	0.8257	0.7033	0.0043	0.0035	9.18	0.0049	0.8385
GN22879	187668289	153911492	0.8201	0.7222	0.0044	0.0036	9.75	0.0034	1
GN22880	161230273	132280966	0.8204	0.6946	0.0042	0.0034	8.6	0.0014	1
GN22881	189523540	156080977	0.8235	0.7068	0.0041	0.0034	9.8	0.0028	1
GN22882	178310107	149895782	0.8406	0.68	0.0043	0.0035	9.72	0.0028	1
GN22883	165877633	139188446	0.8391	0.7071	0.0053	0.0043	8.63	0.0044	1
GN22884	164892857	135283836	0.8204	0.684	0.0046	0.0037	8.84	0.0027	0.9396
GN22885	170613645	133032204	0.7797	0.688	0.0045	0.0036	8.57	0.0026	0.9938
GN22886	182829793	151192506	0.827	0.6562	0.0044	0.0036	9.99	0.0036	0.9778
GN22887	194374522	156559786	0.8055	0.6857	0.0051	0.0042	9.82	0.0033	0.9726
GN22888	190122505	130543802	0.6866	0.6889	0.0042	0.0033	8.5	0.0026	0.9843
GN22889	203435810	165896993	0.8155	0.6899	0.0048	0.0038	10.27	0.0029	0.9773
GN22890	178164000	133030594	0.7467	0.7007	0.005	0.0041	8.59	0.0054	0.9722
GN22891	172692528	141942915	0.8219	0.6927	0.0048	0.004	9.07	0.0031	0.9796
GN22892	194086589	162610176	0.8378	0.69	0.0048	0.0039	10.17	0.0045	0.9956
GN22893	148098553	123601775	0.8346	0.6914	0.0051	0.0042	8.06	0.0031	1
GN22894	189200670	155794042	0.8234	0.7146	0.0051	0.0042	9.77	0.0045	0.9945
GN22895	157194548	126918447	0.8074	0.6915	0.0047	0.0039	7.84	0.0045	1
GN22896	197674802	159197711	0.8054	0.695	0.0046	0.0037	9.87	0.0052	0.9267
GN22897	180902778	143195780	0.7916	0.6846	0.0052	0.0043	8.87	0.0045	0.9848
GN22898	185867269	145072641	0.7805	0.6839	0.0044	0.0036	9.06	0.0028	1
GN22899	198059241	159235162	0.804	0.693	0.0052	0.0042	9.58	0.0031	0.9834
GN22900	160078322	128477613	0.8026	0.7128	0.0054	0.0045	8.37	0.0045	0.9643
GN22902	152028428	120216776	0.7908	0.6914	0.005	0.0042	7.68	0.0033	0.9064
GN22903	149170639	119746241	0.8027	0.6864	0.0052	0.0042	7.5	0.005	1
GN22904	177533902	143831065	0.8102	0.6979	0.0051	0.0043	8.7	0.0027	0.9936
GN22905	188438790	154738293	0.8212	0.703	0.0049	0.004	9.45	0.0036	0.9959
GN22906	166506809	135032261	0.811	0.6863	0.0054	0.0045	8.55	0.0085	1
GN22907	175005243	144205761	0.824	0.6978	0.0044	0.0035	8.36	0.0031	0.9803
GN22908	161935188	132245467	0.8167	0.6925	0.0049	0.004	8.1	0.005	0.9626
GN22909	158570537	127671048	0.8051	0.718	0.0049	0.004	7.77	0.0032	1
GN22910	179246624	144360328	0.8054	0.6818	0.0048	0.0039	9.04	0.0043	0.9339
GN22911	186580045	146236615	0.7838	0.6785	0.0052	0.0042	9.13	0.0037	0.9949
GN22912	127741807	106704272	0.8353	0.7076	0.0048	0.004	6.64	0.0022	0.954
GN22913	176107449	140833527	0.7997	0.6879	0.0045	0.0037	8.72	0.0041	0.9862
GN22915	245150443	194892536	0.795	0.697	0.0044	0.0036	12.47	0.0033	0.9948
GN22916	250043114	195352828	0.7813	0.7023	0.0036	0.0029	12.99	0.0029	0.9779
GN22917	170798848	128253750	0.7509	0.6833	0.0051	0.0042	8.42	0.0039	0.9874
GN22918	207897503	164619497	0.7918	0.6868	0.0052	0.0043	10.81	0.0033	0.9967
GN22920	201688691	159587005	0.7913	0.6782	0.0047	0.0038	10.71	0.0032	0.9882
GN22921	225859050	175502083	0.777	0.684	0.0051	0.0042	11.31	0.0035	0.9738
GN22922	210186097	172047204	0.8185	0.711	0.0042	0.0034	11.41	0.0028	0.9923
GN22923	230034065	185666024	0.8071	0.6872	0.0048	0.004	11.91	0.004	0.9964
GN22926	279715073	193063687	0.6902	0.6907	0.0041	0.0034	12.31	0.0033	0.9954
GN22927	278951966	203647818	0.73	0.6989	0.0041	0.0034	12.58	0.0034	0.9948
GN22928	210724291	163463430	0.7757	0.7033	0.0051	0.0042	10.73	0.0049	0.9974
GN23049	148248786	112379988	0.758	0.6892	0.0069	0.0057	6.76	0.0058	0.9903
GN23050	163737993	132341842	0.8083	0.6814	0.0069	0.0057	7.55	0.0069	1
GN23051	165383135	102505658	0.6198	0.7007	0.0084	0.007	5.79	0.0078	1
GN23052	186476611	155250265	0.8325	0.6825	0.008	0.0066	9.05	0.0104	1
GN23053	180330080	149024775	0.8264	0.6899	0.0067	0.0054	8.8	0.0042	1
GN23054	162961790	137559919	0.8441	0.6913	0.0076	0.0063	8.25	0.01	1

## Sheet: Table S2
Table S2. Transcription factor regulation of genes proximate to age-associated loci.
Type	TF	Source	Overlap	p-value	q-value	Odds Ratio
Positive Spearman	RING1B	27294783	109/830	3.85e-11	2.88e-08	2.21
	SMAD4	21799915	132/1108	2.17e-10	7.36e-08	2.01
	ZNF217	24962896	91/667	2.95e-10	7.36e-08	2.27
	SUZ12	20075857	178/1662	4.66e-10	8.71e-08	1.83
	EZH2	27294783	99/771	1.32e-09	1.97e-07	2.13
	JARID2	20064375	68/465	4.09e-09	5.09e-07	2.41
	WT1	25993318	162/1519	5.9e-09	6.3e-07	1.79
	CHD4	35695185	130/1166	2.36e-08	2.21e-06	1.84
	SUZ12	18974828	93/755	3.77e-08	3.13e-06	2.01
	EZH2	27304074	55/365	5.03e-08	3.25e-06	2.47
Negative Spearman	ZNF217	24962896	207/667	8.51e-14	6.41e-11	1.98
	TFAP2C	20629094	151/488	3.64e-10	1.37e-07	1.94
	HAND2	30127528	408/1631	6.11e-10	1.53e-07	1.5
	EP300	20729851	193/671	1.12e-09	2.1e-07	1.76
	AR	19668381	362/1438	3.91e-09	5.89e-07	1.5
	NR3C1	27076634	382/1549	1.83e-08	2.3e-06	1.46
	KDM2B	26808549	213/782	2.28e-08	2.45e-06	1.63
	SOX9	24532713	174/624	9.32e-08	8.77e-06	1.67
	NFKB1	27076634	450/1898	1.45e-07	1.1e-05	1.39
	MBD3	35695185	481/2047	1.46e-07	1.1e-05	1.38

## Sheet: Table S3
Table S3. Comparison of epigenetic age estimators.
Type	Alpha	Filtering	Weights	Test set correlation (Pearson’s r)	Test set mean absolute error (years)	Test set median absolute error (years)	N predictors
LOOCV (AB only)	0.5	none	none	0.968	1.864	1.025	83 (56 - 90)
	0.5	none	immature-1, mature-2	0.963	2.017	1.205	83 (66 - 93)
	0.5	absolute Pearson r > 0.5	none	0.967	1.878	1.081	84 (77 - 90)
	NA	LM with top 10 Pearson corr	none	0.896	2.748	1.615	10
	NA	LM with top 20 Pearson corr	none	0.916	2.693	1.985	20
Single training set, test set (AB only)	0.5	none	none	0.978	2.359	1.308	70
	0.5	none	immature-1, mature-2	0.976	2.339	1.206	75
	0.5	absolute Pearson r > 0.5	none	0.978	2.359	1.308	70
	NA	LM with top 10 Pearson corr	none	0.978	2.793	1.07	10
	NA	LM with top 20 Pearson corr	none	0.934	3.698	1.74	20
AB training set, WC test set	0.5	none	none	0.374 (0.535)	4.268 (3.330)	3.571 (3.338)	89
	0.5	none	immature-1, mature-2	0.401 (0.585)	4.201 (3.118)	3.627 (3.365)	82
	0.5	absolute Pearson r > 0.5	none	0.374 (0.535)	4.268 (3.330)	3.571 (3.338)	89
	NA	LM with top 10 Pearson corr	none	0.413 (0.418)	4.240 (3.869)	3.730 (3.696)	10
	NA	LM with top 20 Pearson corr	none	0.463 (0.400)	4.119 (3.613)	3.727 (3.456)	20
* N predictors is number of CpGs selected to be included in the model. For LOOCV glmnet models, mean and range of selected predictors is presented. Error for the wild caught test set was calculated using the uncorrected minimum age estimates rather than the age estimates that were corrected for estimated age at acquisition for a subset of individuals. For wild caught test set, values in parenthes…

## Sheet: Table S4
Table S4. Epigenetic clock coefficient estimates from calibration with leave-one-out cross validation.
locus	GN22647	GN22649	GN22650	GN22651	GN22652	GN22867	GN22868	GN22869	GN22870	GN22871	GN22872	GN22873	GN22874	GN22875	GN22877	GN22878	GN22879	GN22880	GN22881	GN22883	GN22884	GN22885	GN22887	GN22888	GN22889	GN22891	GN22892	GN22893	GN22894	GN22895	GN22897	GN22898	GN22900	GN22902	GN22904	GN22905	GN22906	GN22907	GN22909	GN22910	GN22913	GN22917	GN22918	GN22920	GN22921	GN22926	GN22927	GN22928	GN23049
(Intercept)	30.2179	34.632	35.7754	35.5354	35.4778	35.3411	35.728	35.4313	34.8451	35.4803	35.9522	35.0841	35.6897	36.0384	35.5507	35.5646	35.1712	34.9533	35.6492	34.795	38.0317	34.546	35.515	35.5568	35.635	35.6083	36.6574	35.3577	35.4627	35.7563	35.3471	35.2476	35.3329	34.396	35.4077	35.0844	35.7095	35.4677	36.7133	35.8644	34.6978	33.5821	31.3496	36.1176	35.1633	35.6478	35.4573	35.5449	36.3721
NC_081354.1.179604247.179604247	-0.00902867	-0.0113822	-0.0124687	-0.0137802	-0.0120244	-0.0123677	-0.0138881	-0.0117911	-0.0152664	-0.0119336	-0.0107115	-0.0142898	-0.0114452	-0.0134191	-0.0120146	-0.0148538	-0.0120908	-0.0127878	-0.0124167	-0.0147702	-0.0101941	-0.0145257	-0.0129588	-0.0123175	-0.0132521	-0.014978	-0.0102449	-0.0104531	-0.0120877	-0.0101593	-0.0108748	-0.0121938	-0.0134424	-0.0108945	-0.0130816	-0.0137314	-0.0108215	-0.0107705	-0.00885147	-0.0147669	-0.011946	-0.0123989	-0.00955963	-0.0130531	-0.0108741	-0.0113961	-0.0116525	-0.0129201	-0.00964781
NC_081355.1.58398712.58398712	-0.00920422	-0.0098976	-0.0103265	-0.0101556	-0.0101354	-0.0106343	-0.0112627	-0.00938899	-0.0110922	-0.0104708	-0.00964226	-0.00928927	-0.010148	-0.00963853	-0.0104517	-0.00979911	-0.00964922	-0.00927406	-0.0102152	-0.0089483	-0.00981401	-0.00910009	-0.0107159	-0.00961639	-0.00855641	-0.0100902	-0.0102049	-0.00847689	-0.00922117	-0.012152	-0.010454	-0.0122321	-0.00996972	-0.00889305	-0.0101655	-0.00975454	-0.0107771	-0.0113702	-0.00343627	-0.0111852	-0.0178149	-0.0059484	-0.00238589	-0.00932916	-0.00936462	-0.00981038	-0.0100153	-0.0102756	-0.00688877
NC_081356.1.115136923.115136923	-0.0184544	-0.0276179	-0.0273036	-0.0282336	-0.0284677	-0.0291858	-0.0256887	-0.0292676	-0.0245368	-0.028911	-0.0250417	-0.0225099	-0.0251177	-0.0253799	-0.0262284	-0.0269322	-0.0285225	-0.028005	-0.0278355	-0.0267052	-0.0298032	-0.0505896	-0.0256642	-0.0298358	-0.0270004	-0.0297632	-0.0258591	-0.0259127	-0.0262387	-0.0276288	-0.0288238	-0.0217252	-0.0272804	-0.0221327	-0.0283328	-0.0266009	-0.0267558	-0.0277579	-0.0277599	-0.0241877	-0.026382	-0.0211999	-0.0250025	-0.0280802	-0.0268502	-0.0289097	-0.0275421	-0.0268737	-0.0270817
NC_081358.1.78170552.78170552	-0.0115585	-0.0166719	-0.0177798	-0.0179435	-0.018258	-0.0169271	-0.016564	-0.0168832	-0.0122531	-0.0164491	-0.0126868	-0.0156806	-0.0184145	-0.0194282	-0.0171251	-0.0158156	-0.0183675	-0.0166123	-0.0180352	-0.0166754	-0.0170659	-0.0117317	-0.0175247	-0.0192276	-0.0195263	-0.0193279	-0.0173299	-0.0136843	-0.0210557	-0.017668	-0.0190818	-0.00941637	-0.0190229	-0.0167371	-0.0177459	-0.0179924	-0.015559	-0.011925	-0.0101836	-0.0161985	-0.0147843	-0.0151478	-0.0100436	-0.0181308	-0.0163248	-0.0170865	-0.0179623	-0.0170972	-0.0157744
NC_081358.1.111291750.111291750	-0.0104989	-0.00857701	-0.00851502	-0.00793237	-0.00851199	-0.00883951	-0.00631016	-0.00890512	-0.0144396	-0.00884969	-0.0113948	-0.0116781	-0.00579328	-0.0101408	-0.00885592	-0.00736108	-0.00790962	-0.0100521	-0.0108618	-0.00670032	-0.0119101	-0.00391266	-0.0092437	-0.00886272	-0.00902046	-0.00763372	-0.0134748	-0.00728848	-0.00814362	-0.00997577	-0.00604718	-0.00595022	-0.00924186	-0.00899086	-0.00874831	-0.0084474	-0.0110527	-0.00808223	-0.00884317	-0.00528268	-0.00675455	-0.0102692	-0.00588915	-0.0116809	-0.00903909	-0.00748174	-0.00845735	-0.00988961	-0.00814116
NC_081358.1.116830285.116830285	-0.00732576	-0.00975225	-0.00850855	-0.00777632	-0.00819525	-0.00581144	-0.00798768	-0.00804183	-0.00989996	-0.00794578	-0.00562454	-0.00485583	-0.00429553	-0.00640592	-0.00824834	-0.00928893	-0.00861789	-0.00836198	-0.00890442	-0.00696904	-0.00506101	-0.00925349	-0.00717089	-0.00798226	-0.00747055	-0.00651858	-0.0109007	-0.00807648	-0.00716421	-0.0127067	-0.00822358	-0.00499608	-0.00748357	-0.00439168	-0.00801989	-0.00773425	-0.00652026	-0.00891464	-0.00677842	-0.00721191	-0.00879372	-0.0101156	-0.00889226	-0.00557894	-0.00689708	-0.00759332	-0.00818094	-0.00767585	-0.00884744
NC_081361.1.58108645.58108645	-0.00929108	-0.00684107	-0.00592133	-0.00578167	-0.00634456	-0.00597713	-0.00630283	-0.00526001	-0.00834122	-0.00554201	-0.00453357	-0.00411137	-0.00642265	-0.00628865	-0.00576688	-0.00447153	-0.00579765	-0.00716308	-0.00649111	-0.00495602	-0.00498466	-0.0102886	-0.00571034	-0.00590097	-0.00688237	-0.00588365	-0.00368491	-0.00936141	-0.00520644	-0.00688771	-0.00707567	-0.00627997	-0.00603529	-0.00730451	-0.00489526	-0.00472137	-0.00421696	-0.00422948	-0.00267905	-0.00509802	-0.00835261	-0.00393703	-0.0038539	-0.00702882	-0.00677795	-0.00545899	-0.00642865	-0.00601976	-0.00648097
NC_081362.1.46990305.46990305	-0.0014908	-0.0052778	-0.0069579	-0.00720083	-0.00646183	-0.00640103	-0.00633625	-0.0055765	-0.00589004	-0.00535294	-0.00613248	-0.0054674	-0.00785391	-0.00901279	-0.00792997	-0.00543557	-0.0083323	-0.00691906	-0.00657336	-0.00644582	-0.00696121	-0.011079	-0.0089906	-0.00684838	-0.00687799	-0.00671531	-0.00649402	-0.00995059	-0.00743334	-0.00180906	-0.00705904	-3.47239e-06	-0.00648181	-0.00665248	-0.00715431	-0.005714	-0.0046294	-0.00443877	-0.00391622	-0.0104989	-0.00689271	-0.00686225	-0.000630515	-0.00313852	-0.00658138	-0.0056812	-0.00612693	-0.00539422	-0.00654494
NC_081362.1.84760186.84760186	-0.0108902	-0.00608278	-0.00586928	-0.00569533	-0.00572454	-0.00593583	-0.00760994	-0.0077323	-0.00803809	-0.0054225	-0.0061209	-0.00611155	-0.00972894	-0.00587443	-0.00675963	-0.00866203	-0.0062309	-0.00717547	-0.00618111	-0.00752235	-0.00627551	-0.0143994	-0.00905007	-0.00691254	-0.0070621	-0.00720994	-0.00580845	-0.00673611	-0.00636794	-0.00644979	-0.00644771	-0.00674957	-0.00712895	-0.00833448	-0.00626206	-0.00881658	-0.00571742	-0.0101823	-0.00935162	-0.00569671	-0.00501827	-0.00786028	-0.000218861	-0.0105778	-0.00699505	-0.00579037	-0.0067371	-0.00682438	-0.00772166
NC_081365.1.40357240.40357240	-0.0203082	-0.0138107	-0.0139728	-0.0154259	-0.0143305	-0.0117523	-0.0156772	-0.0143038	-0.0109786	-0.0159418	-0.0133008	-0.0123572	-0.0125886	-0.0151136	-0.014967	-0.016945	-0.0128317	-0.0138693	-0.0145567	-0.0142113	-0.0125833	-0.012375	-0.0141966	-0.014765	-0.0145724	-0.0143376	-0.0133594	-0.016879	-0.0145954	-0.0127153	-0.0150665	-0.0115988	-0.0151301	-0.0129637	-0.0151516	-0.0172064	-0.0159508	-0.0218168	-0.0149684	-0.012139	-0.0117108	-0.013592	-0.00948861	-0.0131782	-0.0158494	-0.0154624	-0.0121431	-0.0132082	-0.0115368
NC_081365.1.44088376.44088376	-0.00739402	-0.00922062	-0.0100919	-0.0106839	-0.0100652	-0.00854994	-0.0110554	-0.00840892	-0.00762192	-0.0102757	-0.0146119	-0.0111802	-0.00317688	-0.0108588	-0.00965603	-0.00896559	-0.00768012	-0.0115264	-0.00854128	-0.00937764	-0.00718498	-0.00799557	-0.00918111	-0.00848262	-0.0103521	-0.00878236	-0.0126734	-0.0106749	-0.00911119	-0.0103176	-0.00916552	-0.00735201	-0.00966986	-0.00716451	-0.00968991	-0.00822005	-0.00815274	-0.0129929	-0.0139134	-0.0100206	-0.0117008	-0.00638408	-0.0030059	-0.00227843	-0.0101891	-0.00945067	-0.00915229	-0.00992972	-0.0123892
NC_081365.1.70405447.70405447	0.0122062	0.0175778	0.0166331	0.0161673	0.0161301	0.0167536	0.0171672	0.0174641	0.0132566	0.0203577	0.00482015	0.0173387	0.0157581	0.0128534	0.0169552	0.0168098	0.0147573	0.0181551	0.0157055	0.0169909	0.0169243	0.0130225	0.0143237	0.0149757	0.0159989	0.0153368	0.0189804	0.013065	0.0156577	0.0157338	0.0174953	0.0163476	0.0164238	0.0183994	0.0165019	0.0135233	0.0160657	0.0127243	0.0217702	0.0129871	0.0223014	0.0166979	0.0302661	0.0160784	0.0141026	0.0161589	0.0149135	0.0157334	0.0138901
NC_081366.1.70753340.70753340	-0.0161133	-0.0133	-0.0132796	-0.01384	-0.0144582	-0.0142622	-0.0152029	-0.0164962	-0.0179845	-0.0132069	-0.0155935	-0.018084	-0.0224862	-0.0139173	-0.0147689	-0.0142652	-0.0174264	-0.0135452	-0.0145061	-0.0139415	-0.0136005	-0.0120514	-0.0152782	-0.0141939	-0.014672	-0.014519	-0.0132688	-0.0178242	-0.0155894	-0.0149041	-0.0119485	-0.012027	-0.0147036	-0.0121853	-0.0143829	-0.014199	-0.0142879	-0.0131619	-0.0139796	-0.0166447	-0.0144494	-0.0252804	-0.0116316	-0.0158093	-0.0147208	-0.0162153	-0.0149315	-0.0133749	-0.0165181
NC_081367.1.66912769.66912769	-0.00999809	-0.00846442	-0.00946096	-0.0084691	-0.00915473	-0.0137702	-0.00891206	-0.00795857	-0.00776839	-0.00804282	-0.00203074	-0.00720948	-0.00833106	-0.00760274	-0.0110774	-0.00950683	-0.00880067	-0.00900903	-0.00902101	-0.00756583	-0.00959216	-0.00627476	-0.0103607	-0.00702942	-0.00905192	-0.00829858	-0.00816657	-0.00858677	-0.0100331	-0.0140907	-0.0079543	-0.00885171	-0.00964175	-0.0134038	-0.00974698	-0.0109471	-0.00917399	-0.00764329	-0.002581	-0.00438325	-0.00850462	-0.00330863	-0.010999	-0.00593154	-0.00906873	-0.00848373	-0.0104614	-0.0104263	-0.00897213
NC_081368.1.23318869.23318869	-0.0106725	-0.0119819	-0.0126164	-0.0127577	-0.0120498	-0.0109106	-0.0132026	-0.0107687	-0.00923041	-0.00964931	-0.0108206	-0.0127586	-0.00932862	-0.0103236	-0.0126561	-0.0153675	-0.0136833	-0.0115105	-0.0139158	-0.0121698	-0.0106337	-0.0123284	-0.013798	-0.0133854	-0.0124748	-0.0137432	-0.0128651	-0.0103282	-0.0138017	-0.0149315	-0.0123333	-0.01337	-0.0125252	-0.00997838	-0.0133694	-0.0123355	-0.0161366	-0.0145317	-0.00896887	-0.00967198	-0.0105601	-0.0130267	-0.0138735	-0.0108058	-0.0134373	-0.013322	-0.0143087	-0.0131832	-0.0125792
NC_081370.1.23939311.23939311	-0.00935169	-0.0117094	-0.0121193	-0.0124179	-0.0114579	-0.0121396	-0.010861	-0.011116	-0.00750199	-0.0140992	-0.00760903	-0.014374	-0.00842971	-0.00916816	-0.0131126	-0.011761	-0.0112235	-0.0118468	-0.0116219	-0.0109223	-0.0116089	-0.010786	-0.0119555	-0.0107664	-0.0132077	-0.0118803	-0.0128201	-0.0125446	-0.012908	-0.0085104	-0.00944768	-0.0125367	-0.0115755	-0.015215	-0.0106563	-0.011288	-0.0113171	-0.0089614	-0.014091	-0.0150907	-0.0117999	-0.0121973	-0.00585457	-0.00864488	-0.0114816	-0.0123873	-0.0122155	-0.0118623	-0.00960741
NC_081370.1.23939332.23939332	-0.0120344	-0.0119262	-0.0119904	-0.0115245	-0.0112103	-0.0105219	-0.0104626	-0.00905196	-0.0112706	-0.00952139	-0.00536316	-0.012316	-0.0106303	-0.0121101	-0.0101098	-0.0108656	-0.0123021	-0.0117831	-0.0110812	-0.0103695	-0.0115156	-0.010008	-0.0124616	-0.00971828	-0.0114337	-0.0121952	-0.0118027	-0.0112797	-0.0109817	-0.00877438	-0.00858243	-0.00640421	-0.0115028	-0.0149113	-0.0116414	-0.0125223	-0.0112353	-0.0060371	-0.00999117	-0.010171	-0.0107392	-0.00423731	-0.0114033	-0.0107327	-0.00954166	-0.010294	-0.0107832	-0.0130822	-0.0119756
NC_081377.1.18109734.18109734	-0.0133284	-0.0134117	-0.0154488	-0.0144436	-0.0156685	-0.0146695	-0.0141232	-0.0148185	-0.0157964	-0.0136797	-0.014595	-0.0104311	-0.0114259	-0.0127211	-0.0157739	-0.0158231	-0.0138877	-0.0154429	-0.0144392	-0.015158	-0.0129168	-0.0061732	-0.0124534	-0.0141481	-0.0139483	-0.0134965	-0.0150274	-0.0138657	-0.0137426	-0.0141725	-0.0154541	-0.0125092	-0.0155636	-0.00841133	-0.0155026	-0.0181515	-0.0151692	-0.0162207	-0.0100914	-0.013968	-0.0134541	-0.0140271	-0.0171745	-0.0137976	-0.0165735	-0.0135777	-0.0153728	-0.0150915	-0.0158661
NC_081377.1.33325501.33325501	-0.0145588	-0.0160167	-0.014645	-0.0158928	-0.0155	-0.0124963	-0.0113505	-0.0161291	-0.0143749	-0.0153468	-0.0179342	-0.0120129	-0.0118043	-0.0132021	-0.0159591	-0.0152183	-0.0144343	-0.0149804	-0.0155788	-0.0164596	-0.0167961	-0.0051204	-0.0162844	-0.0150636	-0.0151241	-0.0163629	-0.0148815	-0.01295	-0.0138489	-0.0191039	-0.0138657	-0.0114071	-0.0150248	-0.0149018	-0.0158991	-0.0137053	-0.0158942	-0.0135552	-0.0217428	-0.0130943	-0.0161222	-0.00860277	-0.0127515	-0.0115832	-0.0145347	-0.016885	-0.0170812	-0.0160793	-0.0143076
NC_081377.1.47062219.47062219	0.00573173	0.0148496	0.0135287	0.0141615	0.0137011	0.0169067	0.0143049	0.0145725	0.0103366	0.0130482	0.0155658	0.0142874	0.00475637	0.0185318	0.0146588	0.0138205	0.0154566	0.014218	0.0148469	0.0142549	0.010459	0.00697508	0.0121021	0.0140721	0.0139944	0.014922	0.013994	0.0101164	0.0142099	0.015786	0.0114678	0.014864	0.0150188	0.00993763	0.0134881	0.0142655	0.0122116	0.0111264	0.00898337	0.0111271	0.0133198	0.0254361	0.00277666	0.0171499	0.0134631	0.0138128	0.015174	0.0143965	0.0126004
NC_081391.1.6715528.6715528	-0.00647895	-0.00949989	-0.0105025	-0.011006	-0.0116015	-0.0116765	-0.0149194	-0.0100104	-0.00834606	-0.0126207	-0.0150095	-0.0137348	-0.00944995	-0.0115276	-0.0119416	-0.0106731	-0.0119578	-0.0121371	-0.011504	-0.0101349	-0.010014	-0.00645422	-0.0118486	-0.010389	-0.0114233	-0.0111714	-0.0116827	-0.0123593	-0.0122397	-0.00713655	-0.0115958	-0.00969878	-0.0116643	-0.00873825	-0.0101351	-0.0093382	-0.0123068	-0.0078837	-0.0179876	-0.0114354	-0.0110622	-0.00638992	-0.00700638	-0.010534	-0.0121299	-0.0108709	-0.010043	-0.0116148	-0.0134073
NW_026728046.1.254264.254264	-0.00226972	-0.00758529	-0.0106562	-0.0103413	-0.0113702	-0.00539003	-0.00874411	-0.0095596	-0.00809416	-0.0124314	-0.00734847	-0.00730829	-0.00828616	-0.0116978	-0.00809798	-0.00727396	-0.0114937	-0.00802076	-0.0104819	-0.00874018	-0.00735551	-0.00848589	-0.00927675	-0.0089509	-0.00898075	-0.0111175	-0.008244	-0.00645013	-0.00911427	-0.0154466	-0.0107427	-0.00139628	-0.0104946	-0.0069494	-0.00926163	-0.00867462	-0.0103008	-0.00759006	-1.57438e-05	-0.0101702	-0.00991496	-0.00151529	-0.0142641	-0.00556386	-0.00991434	-0.00957931	-0.011417	-0.00792249	-0.0144244
NC_081357.1.130931940.130931940	-0.00177764	-0.00260306	-0.00745148	-0.00337148	-0.00377496	-0.00310362	-0.00183646	-0.00491064	-0.00265887	-0.00458737	-0.00307202	-0.00291612	-0.00808378	-0.00199438	-0.00528545	-0.00437382	-0.00489084	-0.0032848	-0.00445142	-0.00412302	-0.00568293	-0.00590635	-0.00565436	-0.00470962	-0.00445367	-0.00543301	-0.00340688	-0.00121069	-0.0047368	-0.00285354	-0.00407835	-0.00559185	-0.00414222	-0.00149713	-0.00393748	-0.00444263	-0.00185841	-0.00570287	-0.00685929	-0.00483298	-0.00430039	-7.587e-05	0	-0.00326608	-0.0033663	-0.0038647	-0.00525037	-0.00426843	-0.00236728
NC_081358.1.83369248.83369248	-0.0108911	-0.005618	-0.006415	-0.00522905	-0.00551425	-0.00505211	-0.00530177	-0.00654217	-0.0106467	-0.00331952	-0.00493776	-0.00569675	-0.0119517	-0.00457538	-0.00598866	-0.00458354	-0.00405763	-0.00531351	-0.00524724	-0.00465414	-0.00679133	-0.00207297	-0.0064719	-0.00753085	-0.00534738	-0.00605114	-0.00334603	-0.00737646	-0.0047924	-0.00499952	-0.00475816	-0.00473056	-0.00532537	-0.00569632	-0.00513729	-0.00683577	-0.0057339	-0.00807268	-0.00977697	-0.00377653	-0.00308438	0	-0.0103567	-0.0050851	-0.00476768	-0.00567591	-0.00397644	-0.00541648	-0.00335494
NC_081362.1.1730265.1730265	-0.00430122	-0.00918469	-0.00604216	-0.00768897	-0.00814907	-0.00994395	-0.00690258	-0.00809291	-1.05682e-05	-0.00849833	-0.00257732	-0.00900801	-0.00473229	-0.011844	-0.00739315	-0.0068281	-0.00823545	-0.00772273	-0.00824017	-0.00769419	-0.010224	-0.0090282	-0.0045945	-0.00548955	-0.00655159	-0.00828302	-0.00780025	-0.0050468	-0.0109382	-0.00404664	-0.00428296	-0.0106668	-0.00646021	-0.00588182	-0.0088845	-0.00630109	-0.00634814	-0.00257601	-0.0097361	-0.00859306	-0.00820597	0	-0.00407361	-0.00625821	-0.00791637	-0.00605805	-0.00950133	-0.00701265	-0.00619614
NC_081370.1.23939319.23939319	-0.000449546	-0.00176901	-0.00455543	-0.00452503	-0.00466025	-0.00620656	-0.00367427	-0.00662738	-0.000738232	-0.0043858	-0.00435212	-0.00346699	-6.45947e-05	-0.00263216	-0.00491625	-0.00526506	-0.00577763	-0.00470637	-0.00432284	-0.00369549	-0.00211037	-0.00507507	-0.00228012	-0.00612692	-0.00404577	-0.00278305	-1.58474e-05	-0.00412947	-0.00374547	-0.00445185	-0.0117222	0	-0.00512883	-0.0100537	-0.00457083	-0.00459887	-0.00360601	-0.00463798	-3.23392e-06	-0.00284302	-0.00479645	-0.000589071	-0.00191501	-0.00403364	-0.00549579	-0.00446855	-0.00588475	-0.00444608	-0.00338714
NC_081373.1.15873818.15873818	0	-0.00666585	-0.0113495	-0.00998209	-0.0096108	-0.00674058	-0.00962697	-0.0101578	-0.0057957	-0.00924999	-0.00574909	-0.00858408	-0.00785614	-0.0052305	-0.0090021	-0.00718151	-0.00928964	-0.0087265	-0.00892201	-0.00819695	-0.009497	-0.00343907	-0.00897654	-0.00813748	-0.0108239	-0.00829172	-0.00830986	-0.00754097	-0.00930579	-0.0067451	-0.0122602	-0.00418586	-0.00961732	-0.00634053	-0.00958705	-0.00805001	-0.00856548	-0.00457956	-0.00153514	-0.00675262	-0.0104987	-0.00695011	-0.00251661	-0.00903459	-0.00718783	-0.00899903	-0.00840662	-0.00822627	-0.00720164
NC_081385.1.17445442.17445442	0	-0.00625378	-0.00610575	-0.00593428	-0.00578133	-0.00751843	-0.00584211	-0.00594952	-0.00549866	-0.00535241	-0.00436985	-0.00265143	-0.00554599	-0.00692288	-0.00507583	-0.0100881	-0.00730806	-0.00635745	-0.00659245	-0.00643358	-0.00395036	-0.00935675	-0.00654955	-0.00586368	-0.00787636	-0.00815479	-0.00496161	-0.00631562	-0.00985558	-0.00464547	-0.00754276	-0.000920541	-0.00849553	-0.00212255	-0.00678923	-0.00628049	-0.00864367	-0.0027473	-0.00726736	-0.00571393	-0.00359059	-0.00514695	-0.00502249	-0.00511547	-0.00900716	-0.00608686	-0.00593847	-0.00577679	-0.00779202
NC_081354.1.154484872.154484872	-0.00681423	-0.00584279	-0.00465783	-0.0040182	-0.00428127	-0.00209525	-0.00366697	-0.00542476	0	-0.00554763	-0.00952007	-0.00412978	-0.00994856	-0.00527181	-0.00482109	-0.00664067	-0.00342755	-0.00426457	-0.00341552	-0.00435514	-0.00401754	-0.00171094	-0.00507733	-0.00435097	-0.00491429	-0.00387405	-0.00365326	-0.00311223	-0.00415508	0	-0.0042467	-0.00297788	-0.00372679	-0.0039112	-0.00554298	-0.00489405	-0.00576841	-0.000570286	-0.0009579	-0.00357669	-0.00581377	-0.00248941	-0.00436918	-0.00375193	-0.00545944	-0.00552134	-0.00408178	-0.00414216	-0.0056276
NC_081357.1.25116064.25116064	-0.00500527	-0.00216897	-0.00328738	-0.00307614	-0.00350022	-0.00396589	-0.00172706	-0.00207146	-0.00321125	-0.00183654	-0.00138967	-0.0013897	-0.00563991	-0.00150589	-0.00410724	-0.00230014	-0.00286034	-0.00424422	-0.00316613	-0.00417929	-0.0031776	-0.00078653	-0.00162203	-0.00349034	-0.00295507	-0.00315536	0	-0.00197275	-0.00445845	-0.0033872	-0.0028768	0	-0.00324977	-0.000198402	-0.00309457	-0.000958519	-0.00419971	-0.00322962	-0.00455654	-0.00539688	-0.00543041	-0.00997197	-0.00174285	-0.00653738	-0.00259804	-0.00183329	-0.00377968	-0.00281743	-0.00743527
NC_081382.1.29001493.29001493	-0.00567815	-0.00438575	-0.00394745	-0.00485948	-0.00385001	-0.00557514	-0.00616518	-0.0057409	-0.00333009	-0.00421854	-0.00578848	-0.00583149	-0.00320413	-0.00316392	-0.00502021	-0.00524867	-0.00299582	-0.0048349	-0.0045712	-0.00531497	-0.00142483	0	-0.005705	-0.00423883	-0.00380827	-0.0046195	-0.00654499	-0.00437659	-0.00407072	-0.00031947	-0.00398565	-0.0170918	-0.00477721	-0.00323534	-0.00343241	-0.00234536	-0.00579548	-0.00251767	-0.00696049	-0.00519281	-0.00245808	-0.000822248	0	-0.00140649	-0.00349334	-0.00364409	-0.00600042	-0.0029217	-0.00559997
NC_081383.1.8052042.8052042	-0.00516864	-0.0167894	-0.0101338	-0.00912989	-0.00932351	-0.00908023	-0.0126013	-0.00601518	-0.00420564	-0.0107753	-0.00816851	-0.0111841	-0.0160223	-0.00433628	-0.00893926	-0.00693462	-0.00601194	-0.00811971	-0.00900542	-0.0105029	-0.0131506	0	-0.00655508	-0.00823703	-0.00985414	-0.00718856	-0.00558438	-0.00908298	-0.0100106	-0.00227537	-0.0109581	-0.001135	-0.00828169	-0.00533578	-0.00834019	-0.00957277	-0.00747179	-0.00316373	-0.014556	-0.0119553	-0.00909968	-0.00192327	-0.0068394	-0.00955641	-0.00930776	-0.00907081	-0.0076866	-0.0109921	-0.0130774
NW_026728046.1.254267.254267	-0.00233437	-0.0045681	-0.00345711	-0.0046639	-0.0039515	-0.00269284	-0.00325072	-0.00595227	-0.000957243	-0.00555068	-1.35541e-05	-0.00558134	-0.00833395	-0.00562776	-0.00426423	-0.00577957	-0.00386071	-0.00530994	-0.0046809	-0.00280241	-0.00475447	-0.00270029	-0.00684197	-0.00528594	-0.00424157	-0.00471499	-0.00604414	-0.00316515	-0.0059759	-0.00270668	-0.00751305	-0.00618506	-0.00421627	-0.0088506	-0.00366302	-0.0034963	-0.00421162	-0.00636203	0	-0.0068021	-2.48068e-06	0	-0.00698876	-0.00306004	-0.00405934	-0.00659358	-0.00568408	-0.00394949	-0.00650038
NC_081374.1.16440487.16440487	-0.001906	-0.0012561	-0.00129911	-0.00253843	-0.00221672	-0.0021965	-0.00402181	-0.00241055	0	-0.00317002	-0.000446039	-0.000752731	-0.00338521	-0.000429905	-0.00165107	-0.00199394	-0.00257391	-0.0017723	-0.00168992	-0.00296933	-0.00112233	-0.000872392	-0.000872625	-0.00364945	-0.00178171	-0.00300089	-0.00191527	-0.00149953	-0.00167156	-0.0103499	-0.00151996	-0.00246181	-0.00130211	0	-0.00194337	-0.00184656	-0.00334687	-0.00866642	-0.0014764	-0.00223414	-0.00139776	-0.00695341	-0.00970005	-0.00171928	-0.00364511	-0.00128144	-0.00140375	-0.00112215	0
NC_081387.1.24242218.24242218	0.00171291	0.00183216	0.00261998	0.00218389	0.00247162	8.57591e-05	0.00381472	0.000403191	0.00281191	0.00213359	0	0.00453449	0.00776548	0.000920506	0.00211453	0.00358958	0.00342036	0.0027431	0.00219796	0.00452431	0.000466509	0.00132042	0.0016508	0.00308435	0.00227031	0.00189689	0.0039105	0.00454427	0.00318999	0.00322221	0.00197345	0.00273228	0.00272943	0.00277568	0.00112728	0.00185258	0.00179667	0.00884087	0	0.002099	0.000124678	0	0.00321751	0.00662915	0.002441	0.00279761	0.0031755	0.00318335	0.00225841
NC_081357.1.71452756.71452756	0	-0.00430621	-0.00363334	-0.00451659	-0.00443644	-0.00297418	-0.00370404	-0.00487583	-0.00108353	-0.00143412	-0.00366374	-0.00525597	-0.00746824	-0.00383119	-0.00378029	-0.00197084	-0.00251337	-0.00274546	-0.00391292	-0.00321959	-0.00458773	-0.00337106	-0.00224848	-0.00346482	-0.0031684	-0.00368684	-0.0072762	-0.00454371	-0.00350157	0	-0.00326171	-0.000798577	-0.00350538	-0.00165581	-0.00589843	-0.00523695	-0.00487467	-0.00188859	0	-0.00393559	-0.00184489	-0.00058995	-0.00584506	-0.00318499	-0.00421304	-0.00479067	-0.00238102	-0.0038399	-0.00537116
NC_081386.1.18836979.18836979	0	-0.0059479	-0.00385825	-0.00466611	-0.00437393	0	-0.00433112	-0.00323621	-0.00147654	-0.00395783	-0.0066879	-0.00340274	-0.00380531	-0.00819693	-0.00376261	-0.00392903	-0.00305426	-0.00486197	-0.00525411	-0.00516992	-2.858e-07	-0.00271524	-0.00498383	-0.00528706	-0.00535762	-0.00403823	-0.00535324	-0.000966667	-0.00413017	-0.00512726	-0.00330632	-0.00145757	-0.00521804	-2.6583e-05	-0.00475775	-0.00578287	-0.00491106	-0.00847693	0	-0.0162644	-0.00229403	-0.00374098	-0.00408351	-0.00517743	-0.00618363	-0.00511546	-0.00307605	-0.00657016	-0.00582271
NC_081365.1.72633786.72633786	-0.00128774	-0.000117961	-0.00210797	-0.00207422	-0.00322353	-0.00371898	-0.000108211	-0.001459	-0.00390118	-0.00224443	0	-0.000877806	-0.00295829	0	-0.000736919	-0.0010974	-0.00254376	-0.0026401	-0.00381004	-0.00455197	-0.000687359	0	-0.00262272	-0.00227272	-0.00360125	-0.00413979	-0.000431472	-0.00161304	-0.00213249	-0.000485502	-0.00223547	-7.20768e-05	-0.0026023	-0.00308247	-0.0032862	-0.00419527	-0.00305238	-0.00124526	-0.00351881	-0.00183153	-0.00438968	-0.0139527	0	-0.000216811	-0.00269713	-0.00201967	-0.00153585	-0.00356481	-0.00039955
NC_081382.1.42051824.42051824	-0.00383964	-0.00194575	-0.00284226	-0.00365958	-0.00348772	-0.0036245	-0.00331621	0	-0.00874178	-0.00544972	-0.0056429	-0.00206903	-0.00298133	-0.000817185	-0.00339912	-0.00276013	-0.00364046	-0.00280722	-0.00271851	-0.00253488	0	-0.00254299	-0.00223037	-0.00262292	-0.0047545	-0.00292831	-0.000626153	-0.000973164	-0.00324209	-0.00257839	-0.00194803	-0.00745683	-0.00395473	-0.00506948	-0.00401918	-0.00347225	-0.00359192	-0.00208282	0	-0.000899753	-0.00137475	-0.00485936	0	-0.00387945	-0.00535671	-0.00361936	-0.00272447	-0.0026684	-0.00090754
NC_081386.1.30588141.30588141	-0.000448971	-0.00112927	-0.00341785	-0.00291556	-0.00189514	-0.00268821	-0.00170248	-0.00148993	0	-0.00172683	-5.67131e-06	-0.00153	0	-0.00191024	-0.00309363	-0.00366715	-0.00373687	-0.00257731	-0.00306566	-0.00128928	-0.000773298	-0.00031201	-0.000733069	-0.00208686	-0.00294653	-0.00185597	-0.00508863	-0.00375054	-0.000934142	0	-0.00196671	-0.00548587	-0.00183196	-0.00124339	-0.00175033	-0.00117835	-0.000591874	-0.000424978	-0.00262477	-0.00230803	-0.00220609	-5.93968e-06	0	-0.00141274	-0.000521085	-0.00244744	-0.00284846	-0.00471428	-0.00148638
NC_081355.1.110725165.110725165	0	-0.0016085	-0.00241083	-0.00192877	-0.00258632	-0.000409499	-0.0013042	-0.00307592	-0.00315332	-0.00264721	-0.00318579	-0.00105727	-0.00210318	-1.27849e-05	-0.00173352	-2.92284e-05	-0.00232536	-0.00178552	-0.00227321	-0.00350763	-0.000877088	0	-0.00191916	-0.00425677	-0.00270939	-0.00257928	-0.0029854	-0.000826825	-0.00312873	-0.00239757	-0.00233626	-5.89235e-05	-0.00279527	-4.46283e-05	-0.00106333	-0.000326827	-0.0006073	0	-0.000442727	-0.00150891	0	-0.00191742	-2.47176e-05	-0.00223082	-0.00184561	-0.00481803	-0.00166055	-0.00420122	-0.00137436
NC_081373.1.24611639.24611639	0	-0.00920389	-0.0100457	-0.00852281	-0.00894427	-0.0102691	-0.00799956	-0.00687014	-0.00202399	-0.00579429	0	-0.00865809	-0.00224195	-0.00924388	-0.0106309	-0.00769452	-0.00924501	-0.00684663	-0.00893641	-0.0073568	-0.0092149	0	-0.00644928	-0.00855198	-0.00802299	-0.00748656	-0.00938639	-0.00674894	-0.00938255	-0.00624438	-0.00731275	-0.0114753	-0.00860298	-0.0130406	-0.0100915	-0.0116702	-0.00773356	-0.00738212	-0.00183253	-0.0112477	-0.00773722	0	-0.00109454	-0.00538944	-0.00726259	-0.00758155	-0.0070967	-0.010182	-0.0133018
NC_081379.1.35284482.35284482	0	-0.00612585	-0.00503068	-0.00616751	-0.0071453	-0.00698469	-0.00514315	-0.00492074	-0.00528499	-0.00513118	-0.00410807	-0.00450532	-0.0106471	-0.0045769	-0.00666639	-0.00639595	-0.010245	-0.00690022	-0.00690775	-0.00544959	-0.00902652	-0.00407052	-0.00389567	-0.0078935	-0.00696655	-0.00820696	-0.00738272	-0.00410414	-0.00621186	-0.00497543	-0.00404105	0	-0.00713152	-0.00394091	-0.00502474	-0.0047551	-0.00697667	-0.00124411	0	-0.00604352	-0.00403937	-0.00241193	0	-0.0113752	-0.00668927	-0.00687049	-0.00510253	-0.00533689	-0.00647054
NW_026728128.1.345522.345522	0	0.0115014	0.00704979	0.00667249	0.00808561	0.00864357	0.00445028	0.0107591	0	0.00427066	0.00292759	0.00723227	0.00299788	0.00422394	0.00572875	0.00806668	0.00962668	0.00678375	0.00808456	0.00768195	2.63626e-06	0.00115444	0.00278399	0.00613511	0.00822116	0.00578061	0.00465856	0.00979923	0.00517545	0.00427566	0.0079806	0	0.00715415	0.00644124	0.00830229	0.00410207	0.00894066	0.00632263	0	0.0116286	0.00942544	0.00726948	0.000564969	0.00228813	0.00600189	0.00608234	0.00724622	0.00642691	0.00465476
NC_081354.1.1610420.1610420	-0.00113913	-0.00403951	-0.00339845	-0.00263356	-0.00319769	-0.000195141	-0.00258528	-0.000949906	-0.00464714	-0.0025361	0	-0.00379072	-0.00635575	-0.00401489	-0.00308793	-0.00165946	-0.00273301	-0.00287483	-0.00310847	-0.00182898	-0.00294494	0	-0.00667771	-0.00120402	-0.00242883	-0.00188668	0	-0.00322099	-0.00276571	-0.0028319	-0.00311395	-0.000373816	-0.00430109	-0.00933711	-0.00333807	-0.00395929	-0.00473837	0	-0.00414565	-0.00484487	-0.00677462	-0.00503632	0	-0.0094007	-0.00400637	-0.00363853	-0.00338045	-0.0024478	-0.00183071
NC_081365.1.32339568.32339568	0	-0.00672552	-0.00291073	-0.00576816	-0.00467703	-0.0044656	-0.00523841	-0.00463379	-0.00799004	-0.00514659	-5.24137e-06	-0.00812492	0	-0.00183456	-0.00406237	-0.00386026	-0.00438167	-0.00441627	-0.0033961	-0.00486952	-0.00288399	0	-0.00360265	-0.00316532	-0.00403563	-0.00685205	-0.0019813	-0.00605895	-0.00630389	-0.00555073	-0.0039242	-0.00331454	-0.00492073	-0.00463411	-0.00419047	-0.00407142	-0.00305705	-0.00260142	0	-0.00835876	-0.00557553	-0.00165423	0	-0.004569	-0.00548498	-0.0037354	-0.00661773	-0.00364732	-0.00502577
NC_081368.1.29263911.29263911	-0.00115399	-0.00253393	-0.00187386	-0.00143267	-0.000800132	-0.00220985	-0.00539214	-0.00293981	-0.00708222	-0.00115957	-0.00261933	-0.000111583	0	-0.00187219	-0.002089	-0.00140018	-0.00215632	-0.00103416	-0.000479694	-0.00396922	-0.00837458	-0.00264093	-1.56261e-05	-0.000892275	-0.00154827	-0.00101848	-0.00236783	-0.000389557	-0.00118639	-0.000703315	-0.000838404	0	-0.000821923	-0.00568439	-0.00177	-0.00165144	-0.00169622	0	-0.000774051	0	-0.00279978	0	0	-0.00119807	-0.000943348	-0.00107415	-0.0015349	-0.00137151	-0.00504375
NC_081361.1.90884117.90884117	0	-0.00793008	-0.00258286	-0.00404134	-0.0026723	-0.00442982	-0.00381373	-0.00366864	-0.000956756	-0.00149156	0	-0.00065108	-0.00466212	-0.0105047	-0.00304542	-8.65402e-05	-0.00207699	-0.00247332	-0.00258407	-0.0022473	-3.15228e-07	-0.00119785	-0.00341288	-0.00248677	-0.00169004	-0.00498753	-0.00135033	-0.00439725	-0.00271536	0	-0.00261916	-1.04724e-06	-0.00139077	-0.0043299	-0.00347046	-0.00263864	-0.00106314	-0.000353951	0	-0.00223869	-0.0025932	0	0	-0.00707321	-0.00516048	-0.00131644	-0.00568295	-0.0015268	-5.90733e-05
NC_081355.1.60934077.60934077	-0.002932	-0.00185572	-0.00159734	-0.000564207	-0.00192871	-2.01613e-06	-2.16893e-05	-0.00190411	-0.00285015	-2.83372e-05	-0.000286567	-0.00358105	0	-0.00266031	-0.0016451	-0.00179673	-0.000221412	-0.00171815	-0.00165043	-0.00095888	0	0	-0.00161051	-0.000778415	-0.000309101	-0.00117935	-0.00055781	-4.82548e-06	-0.00113724	-0.00516699	-0.00344508	-0.00141847	-0.000616919	-0.00482673	-0.00200937	-0.000224116	-0.000465303	0	0	-0.0022088	-0.00206493	-0.00453774	0	-0.000645509	-0.000920984	-0.0015417	-0.000768936	-0.00172167	0
NC_081376.1.156857.156857	0	0.00626355	0.00424296	0.00540553	0.00471644	0.00654728	0.00291568	0.00359427	0.0110431	0.00502742	0.00244338	0.00329922	0.000577212	0.000266594	0.00668821	0.00407795	0.00308164	0.00403817	0.00544624	0.00437058	0.0037566	0	0.00527152	0.00675228	0.00484726	0.00312299	0	0.00504586	0.00800186	0.00140715	0.00551654	0	0.00433604	0	0.00580374	0.00584338	0.00235188	0.00283575	0	0.00795111	0.00419767	0.00186333	0	0.00597106	0.00500378	0.00361085	0.00194524	0.0057217	0.00280575
NC_081371.1.38216343.38216343	-0.000727529	-0.00221172	-0.000108213	-0.000746935	-0.000483159	0	0	-0.00168841	-0.000183981	-0.00098453	-0.00218857	-0.00277635	-0.000630578	-4.08183e-06	-0.000699368	-0.000141049	-0.00328773	-0.00105635	-0.00126958	-0.000240363	-0.00147281	-1.15262e-05	-0.000915521	-0.00112128	-0.000681567	-0.000385613	0	-0.000699754	-0.00105463	-0.00203536	0	-0.00347063	-0.000445484	-0.000334521	-0.00146146	-0.000901874	0	0	-0.00160677	-0.002353	-0.00222942	-0.0102469	0	-0.00296448	-0.000753441	-0.00117282	-0.000334966	-0.00297264	-0.00235916
NC_081365.1.70405420.70405420	0	0.00808608	0.000891584	0.00232627	0.00194808	0.00315195	0	4.54352e-05	0.000322319	0.00382321	0.00357479	0.00101489	0.00270251	0.00612841	0.00213898	0.002182	0.00312445	0.00105856	0.00165677	0.00432678	0.00389521	0	0.00445158	0.000287306	0.000185903	0.00314386	0	3.38379e-05	0.000910607	0.00121668	0.0025251	0	0.00181842	0.0025101	0.00527889	0.00245385	0.00205912	0	0	0.00112112	0.000702221	1.82313e-05	3.34426e-05	0	0.000455464	0.00229927	0.0022064	0.00158921	0.0046189
NC_081366.1.76987037.76987037	0	-0.00107893	-0.00697262	-0.0034344	-0.00334423	-0.00307113	-0.00331098	-0.00215226	-4.39703e-05	-0.00375471	-0.000366678	-0.00259937	-0.00146839	-0.00440371	-0.00629163	0	-0.0039755	-0.00244998	-0.00434887	-0.00289843	-4.71645e-06	-0.00548372	-0.0052507	-0.00392792	-0.00289677	-0.00431494	-0.00248124	-0.000609413	-0.0033626	0	-0.00263619	0	-0.00398383	0	-0.00319112	-0.00288418	-0.00405167	0	0	0	-0.00273483	-5.31352e-05	-0.010838	-0.00137299	-0.00168429	-0.00120752	-0.00370577	-0.00464594	-0.000685765
NC_081373.1.47985008.47985008	0	-0.000509487	-0.00214316	-0.00162755	-0.00232111	-0.00257068	-0.000344177	-0.00249173	0	-0.00134959	-0.000884416	-0.00194232	0	-0.000365958	-0.00135354	-0.0001383	-0.00103627	-0.00108427	-0.00160525	-0.00302421	0	0	-0.000958811	-0.00152193	-0.00227056	-0.00250482	-0.000275594	-0.000502649	-0.00160153	-0.00518998	-0.00223224	-0.000225313	-0.00222665	0	-0.00343569	-0.00143224	-0.000981522	-0.00258518	0	-0.00148327	-0.00204133	-0.00285632	0	-0.00460154	-0.00133549	-0.00150358	-0.00119943	-0.00068013	-0.00200414
NC_081377.1.211403.211403	0	-0.000532645	-0.00523734	-0.00402303	-0.00314649	-0.000660129	-0.00336761	-0.00288367	-0.00678969	-0.00187173	0	-0.003978	-0.000514768	-0.00388524	-0.00587199	-0.00569113	-0.00426031	-0.00397796	-0.00426519	-0.0046604	-0.00266492	0	-0.000935531	-0.00372123	-0.00500258	-0.00155809	-0.00280194	-0.00594551	-0.00120394	-0.00382588	-0.00326115	0	-0.00281866	-0.0047522	-0.00390971	-0.0049478	-0.00163272	0	-0.00388889	-0.00314144	-0.00229222	0	-0.00407723	0	-0.00356273	-0.00405038	-0.00312919	-0.00432232	-0.00285603
NC_081386.1.12943393.12943393	0	0.00545469	0.00524423	0.00305361	0.0046604	0	0.00952791	0.0019214	0.00392617	0.0112453	1.88379e-05	0.00811367	0.00238369	0.00434066	0.00535061	0.00140562	0.00228962	0.00504347	0.00370685	0.00679102	0.00377874	0.0136063	0.00671491	0.00594555	0.00435978	0.00166961	0	0.006509	0.00477032	0	0.00533939	0	0.00265706	0.00380997	0.00248379	0.0050545	0.00374115	0	0	0.00414674	0.0102788	0.00374263	0	0.00475868	0.00538485	0.00291079	0.00632351	0.00528539	0.0066843
NC_081356.1.98024293.98024293	0	-4.40378e-05	-0.00345778	-0.00182566	-0.0017254	0	-0.00131574	-1.0519e-05	0	-1.87031e-05	-0.0025434	-0.00488922	-0.00695273	-0.00719564	-0.00122274	-0.00457206	-0.000931182	-0.00163388	-0.00212868	-0.00178852	0	-8.27007e-06	-0.00193967	-3.63473e-05	-0.000879802	-0.00111573	-0.000894767	-4.57845e-05	-0.000155855	-0.00197541	0	-0.0057051	-0.00136888	-0.00361576	-0.000623896	-0.000521683	-0.00400498	0	-0.00710964	0	-0.00126992	0	-0.000976547	-0.000740183	-0.000794601	-0.00142321	0	-3.71962e-05	-0.000269237
NC_081363.1.65591404.65591404	0	0.00184407	6.00995e-05	0.00176134	0.00133028	0.00421733	2.3142e-05	0.00083604	0	9.40548e-05	0.00631803	0.00277455	0	0.000651633	0.00092511	7.45343e-06	3.98617e-05	0.00218114	4.63072e-05	0.00113174	0.0048435	0	0.00209352	0.00202135	4.04748e-05	0.00204352	0	0.00609676	0.000684754	0.00298827	0.00205046	0.00347318	0.00159555	0.000873536	0.00166723	0.0018786	0.00342318	0	0	0.0062762	4.23498e-06	0	0.00662523	0.00063753	0.000367421	0.00211932	4.47009e-05	0.00125872	0
NC_081369.1.13767482.13767482	0	0.00253871	0.000932134	0.00156417	0.0017947	0.00244277	0.00294355	0.00219625	0.00529546	0.00612153	0.00707746	0.00388351	0.00266539	0.00531948	0.000552024	0	0.0032286	0.00225616	0.00196097	0.00274311	0.000530592	0	0.0033961	0.00212277	0.00168855	0.0021241	0.000386311	0.00202288	0.00107721	0.00263028	0.00439169	0	0.00274334	0.00524221	0.00195736	0.00464262	0	0.000938994	0	0.00023395	0	0	0.0106432	0	0.00292318	0.00141344	0.00199055	0.00108407	0.000705875
NC_081354.1.112418328.112418328	0.00323492	0.00217003	0	0.00102637	0.00194797	0	0.00161192	0.00323635	0.000316405	0	0	0.000113966	0.00366746	0.000200029	0	2.25484e-05	0.00113775	0.00411393	3.88514e-05	0.0014192	0	0	0.000253045	1.83931e-05	0.00139089	0.00122362	0.00537315	0.00291982	0.00230008	0	0.00239217	0	0.0011177	0.0043574	0.00025941	8.68807e-05	0.00218194	0.00994914	0	0.000905113	0.00119218	0	0.00856155	0.000791975	0.00118522	0.00230812	0.000907404	0	0.00284891
NC_081385.1.35545782.35545782	0	0.00212114	0.00102903	0.00290583	0.000722383	7.75897e-06	0.00134796	0.00206369	0	0.00164298	0.000579535	0	0.00291804	0	0.00161109	0.00439127	0.000729578	0.00019222	0.00231445	0.00151711	0.00418095	0	0.00147621	0.00184566	6.12388e-05	0.000430084	0	1.01568e-05	0.000832374	0.000744734	7.65529e-05	0	0.0010443	0.00510319	0.00180102	0.000385688	0.00161122	0	0	1.83236e-06	0	0	0.0032822	0.000279257	0.00088762	0.00132071	0.00383754	0.00152337	0.000691896
NC_081370.1.7615318.7615318	-0.000105223	-0.00112032	-0.00165231	-0.00112694	-0.00141458	-0.000119197	-0.00158846	0	0	-0.00204681	-0.0019444	-0.00211536	0	0	-0.00193496	-5.9727e-05	-0.000963777	-0.00115822	-0.00129988	0	0	0	0	-4.73255e-06	-0.00214123	-0.000391169	-0.000727299	-0.004312	-2.4986e-05	-2.89736e-05	-0.00184131	-2.66375e-06	-0.000898021	-0.00179411	-0.000986492	-0.00190138	-0.000183226	0	0	-0.000287488	-0.000238843	-0.000752887	0	0	0	-0.00285503	-0.0023563	-4.2906e-05	-0.0005858
NC_081379.1.2831130.2831130	-3.67839e-05	0	-0.00192806	-0.00215086	-0.00195554	-0.00557358	0	-0.00151593	0	-0.00136953	-0.00577811	0	-2.80628e-05	-0.00402976	-0.0014027	0	-0.00299178	-0.00258199	-0.00158695	-0.00118422	-0.00597532	0	-0.000185875	-0.00303832	-0.00220632	-0.00147418	-0.000112818	-0.00595198	-0.00349806	-0.00281108	-0.00254521	0	-0.0018705	-0.00208875	-0.00137837	-0.00502087	-0.00335615	-0.00219423	0	0	0	0	0	0	-0.00133056	-0.00387987	-0.000189742	-0.00557248	-0.00226373
NC_081357.1.29705108.29705108	0	-0.00169544	-0.00030015	-0.000927695	-0.00148928	-0.00441823	0	-0.000811748	0	-0.00124243	0	-0.000877351	-4.57118e-05	-0.00616117	-0.00226703	-0.00183849	-0.00210163	-0.00430724	-0.00115642	-0.000589336	-0.000935331	-0.00116784	0	-0.00146061	-0.00117047	-0.000796482	-0.00161499	-4.26567e-06	-3.2575e-05	0	-3.61118e-05	0	-0.00185021	0	-0.00116056	-2.28056e-05	0	0	0	-0.00208256	-0.00317617	0	0	-0.000848751	-0.000107676	-0.00205651	-0.00080645	-0.00139968	-0.0012704
NC_081382.1.19358834.19358834	0	-0.00220317	-0.00156681	-0.00182576	-0.00132465	-0.0024987	-0.00243625	-0.00217883	-0.00267656	0	0	-0.00128996	0	-1.27383e-05	0	0	-0.000167969	-0.00177516	-0.00228684	-0.00076013	-0.00424399	0	-0.0027235	-0.000472681	-0.004002	-0.0015097	0	-0.00123438	-0.00145861	-0.00254303	-0.00208792	0	-0.00234173	0	-0.000316554	-0.000414465	-0.00446202	0	0	0	0	0	0	-0.000213495	-0.00212935	-0.00206197	-0.00348619	-0.00061956	0
NC_081367.1.65241545.65241545	0	0	-0.000701971	-0.000172698	-0.000878601	-0.00123846	-0.000980587	0	0	-0.00157772	0	-0.00228279	0	-0.00104839	-0.000294601	-0.00195074	-0.000477343	-0.000931541	-0.00126476	-0.00158555	-0.00268859	0	-0.00642937	-0.0026456	-0.00336855	-0.00191566	0	-0.000808353	-0.00130017	0	-0.000131874	0	-0.00131722	0	-0.000433367	-0.00293906	-0.000819697	-0.00121886	0	0	-0.00219764	0	0	0	-0.00214031	-0.00186925	-0.000567799	-0.00109909	0
NC_081354.1.16283353.16283353	-0.00547431	-0.00113392	0	-7.51615e-06	-0.000717513	-0.00114082	-0.000765017	-0.00106501	-0.00249826	-0.00235531	-0.00118264	0	-0.0019773	0	0	-0.00225342	0	0	-0.00153726	-0.00014829	-0.0027083	0	-0.00238982	-0.000369418	-0.000569786	0	-9.81304e-05	0	0	0	-0.00113603	0	-3.80095e-05	-0.00214633	-0.000186949	0	0	0	-0.00535068	-0.00433606	-0.000188549	-0.00169925	-0.0025177	0	-0.00115172	-0.00153432	0	-0.00240458	0
NC_081376.1.24328610.24328610	-0.000179453	-0.000687249	-0.000868032	0	-2.41946e-05	-0.00180615	-0.000319488	-0.00106127	-7.1e-05	-0.000459728	0	-0.00220734	-0.00105564	-0.00401278	-0.000679893	0	-0.00105051	-0.000358594	0	-0.000535302	0	0	-0.000200178	-0.000607787	0	-0.000221471	-0.00262425	-7.80183e-05	0	0	-0.00357144	-0.00756496	0	0	-0.001015	0	-0.000378211	-0.004021	-0.00080385	0	-0.00223753	-0.00994187	0	-0.00114772	0	0	-0.000108019	0	0
NC_081354.1.178323614.178323614	0	-0.000507112	0	-1.28083e-05	-0.0016453	-0.000343319	-0.000680989	-0.00134077	0	-3.47983e-05	0	-0.00407727	-0.0018338	-0.00135508	0	-2.78565e-05	-2.94668e-05	0	-0.00157479	-0.000917655	-0.00321436	0	-9.8118e-06	-0.00250932	-4.14559e-05	-0.00261844	-0.00216632	0	0	0	-8.21545e-07	0	-0.00121989	-0.0021115	-0.000416854	-0.00120326	-3.47662e-05	0	0	0	-0.000383861	0	-8.32663e-07	0	-0.00105411	0	-0.00159638	0	-9.75654e-05
NC_081388.1.25159709.25159709	0	0	-0.000502357	-3.58299e-05	-0.000446847	0	-0.00299216	-0.00053052	-0.000414241	-1.82754e-05	0	0	-0.00398782	-0.00102308	-2.89239e-05	-0.00161122	0	-3.23353e-05	-3.47183e-05	-0.000100224	0	0	0	0	-6.35982e-05	-4.58901e-05	-0.00059791	-4.78127e-05	-0.000253007	0	-0.0007668	0	-0.000628442	-0.00194642	-8.86521e-05	-3.08697e-05	-0.00132528	-9.65578e-06	0	0	0	-1.31361e-06	0	-0.000928234	0	0	0	-0.000630356	-2.77698e-05
NC_081377.1.42914593.42914593	-0.00212187	0	0	-0.00193766	-0.000241833	0	-0.000952305	0	-0.00191232	-0.000167658	0	-0.0060411	-0.00087913	0	0	0	0	0	0	-0.00189422	-0.0018819	0	-0.00165511	-2.42127e-05	-1.84783e-05	-3.12372e-05	0	0	0	-1.107e-05	0	0	-4.4848e-05	-3.85148e-05	-5.93834e-05	-0.000105746	0	-0.00774302	-0.00481104	-0.00250834	-0.00204297	-0.000614065	-0.00422528	-0.000307288	-0.000350164	0	-0.00137727	0	-0.000907924
NC_081358.1.13138023.13138023	0	-0.00170278	0	0	-3.38881e-06	0	-0.000628372	0	-0.0013369	-0.0015926	0	0	0	0	0	-1.92322e-05	0	0	-0.000589846	-2.41642e-06	-0.00321818	-7.1941e-05	0	0	0	0	-9.36159e-05	0	-0.000215093	0	-0.00141944	-0.00111442	0	0	-0.000768992	-5.7686e-05	-1.68214e-05	0	0	-2.37592e-05	-0.000112342	-0.00206087	0	-0.0025678	-0.000782977	-3.98629e-05	-0.000545818	-3.86548e-06	-0.00307658
NC_081366.1.73669853.73669853	0	-6.95589e-06	-0.00151011	-1.93799e-05	0	0	0	-0.0017749	0	-0.00137811	0	-1.85179e-05	0	-2.41015e-05	-0.000333042	-0.000252798	0	-1.26047e-05	-0.000452831	-0.00116675	-0.00292756	0	0	0	-2.99239e-06	0	-7.69707e-05	-0.000455991	0	-3.45686e-05	-0.000667619	-0.00301905	-1.49434e-05	0	-0.000287555	-3.27809e-05	0	0	0	-0.000338769	0	0	0	0	-0.000165702	-0.000754324	0	-0.000141921	0
NC_081373.1.9537881.9537881	0	-9.33736e-05	-0.00342673	-0.000378763	0	-0.00091551	-0.00163719	-0.00177479	-0.00377258	-0.00146294	-0.00298013	0	-0.00093522	0	-0.000680651	-0.00213592	-0.00090015	0	0	-0.00142983	0	0	-1.81255e-05	-0.00196172	0	0	-0.0111126	0	0	-0.00180136	0	-0.00374917	-1.22161e-05	0	0	-0.0024951	0	0	0	0	-0.000319301	0	0	-4.55527e-06	-5.02021e-05	-0.00103544	-0.000951203	0	-0.000847756
NC_081362.1.17808132.17808132	0	0	-0.000178377	-7.05492e-05	-0.000121812	0	-0.00127101	-1.00811e-05	0	0	-0.00677465	0	0	-6.66164e-05	-0.000550675	0	0	-0.000232795	0	-0.00159748	-0.00337999	0	0	-2.79513e-05	-0.000604295	-1.50137e-05	-0.0135771	0	-9.71335e-05	-0.00396798	0	0	-0.000223333	0	-3.28752e-05	-7.0154e-05	-5.25957e-05	0	0	0	0	0	-9.5753e-06	-0.000156415	-0.00124461	0	0	-0.000508559	-8.6451e-05
NC_081356.1.32059937.32059937	-0.00539362	-0.00145537	-0.00030267	-0.00143527	-0.00121846	0	0	-0.000782217	-0.003752	0	-0.000439681	0	-0.000102259	-0.00206285	-0.000106498	0	-0.0010573	-0.000141915	-0.00044817	-0.000617352	0	-0.00205223	0	-0.000630628	-0.00168686	-0.000391407	0	0	-0.00100517	0	0	0	-0.000211459	0	-0.000726282	0	-0.00103052	0	-0.00435487	0	0	0	-0.00123976	0	0	0	-0.00186176	0	-0.000445653
NC_081354.1.189508974.189508974	0	-0.000738819	0	-4.05739e-05	-0.000198117	0	-0.00154802	0	0	0	0	-1.35105e-05	0	-0.00247767	0	0	-0.0031349	-6.25946e-06	-1.94276e-05	-4.30938e-05	0	0	0	0	0	-0.000463253	-0.00068989	-0.000479854	-0.000988742	0	-0.00289693	-0.00159397	-0.00128076	0	-0.00137416	-1.30758e-05	0	0	-0.00503941	0	-0.000609523	0	0	0	-0.00026023	-0.000460223	-0.00188799	-1.90597e-05	-0.000468468
NC_081354.1.120848369.120848369	0	0	-0.000378744	-0.000583696	-0.000262103	0	-0.00116417	-7.07731e-05	-0.00272291	-0.00192703	0	0	-0.00960503	-0.00503749	0	-5.6842e-05	0	-0.00131359	-0.000658247	-1.40163e-05	0	0	-1.52513e-05	0	-0.00102001	0	0	0	-0.000704307	-0.000491168	-5.73515e-05	0	-0.000764373	0	-0.000541857	0	-9.64757e-05	0	0	0	0	0	-4.56652e-05	0	0	-4.13667e-05	0	-0.00224433	-0.000966979
NC_081360.1.21776556.21776556	0	0	-1.10686e-05	-1.70972e-05	-3.6079e-05	-5.4358e-05	-0.00120629	-0.000314205	0	0	-0.000573879	0	0	-4.415e-05	-2.54568e-05	-7.3302e-05	-9.94753e-06	-0.000128374	0	-8.2557e-05	-0.00175294	0	0	0	-0.000500968	-0.000160458	0	0	0	0	-7.93405e-05	0	0	0	0	0	-1.45641e-05	-0.000966636	0	-1.85758e-05	-0.00193198	0	-0.00916245	-0.00102722	0	-0.00177813	0	-0.000297382	0
NC_081371.1.16971843.16971843	0	-0.000162575	-3.01353e-05	-0.00126451	-0.000520206	0	0	-0.000196568	0	-5.66701e-05	0	-6.843e-05	0	0	-0.000222929	0	-7.38072e-05	0	-0.00157612	0	0	-0.00310748	-0.000866169	-0.0020405	-5.48338e-06	-8.66212e-05	0	-0.00530146	-0.00108931	0	-0.000856094	-0.000252415	-0.000502684	0	-0.0015391	0	-0.00300407	0	0	0	0	0	0	0	0	-9.81262e-05	-0.000981849	0	-4.1823e-05
NC_081357.1.44760457.44760457	0	0	0	0	-0.0004117	-0.000917186	0	-0.000746096	-9.29942e-06	0	-0.00406512	0	-6.80917e-05	-0.000814791	0	0	-1.78962e-05	-9.35621e-05	0	-2.4229e-05	-0.00118601	0	-0.00222475	0	-0.000160629	0	0	0	0	0	-0.000742892	-0.0055486	-3.70957e-05	0	0	0	-0.000748804	-0.000405201	0	-0.000413409	-0.000428782	-0.00339279	0	0	0	-0.00232968	0	-0.00130634	-4.10326e-05
NC_081356.1.131123557.131123557	-0.00360723	-0.00145308	-0.000217455	-0.00103235	0	0	-7.37129e-05	0	0	-0.000772244	0	0	0	0	-1.73325e-06	0	0	0	0	0	0	-0.00371778	0	-0.000608941	0	-0.000315252	0	0	0	0	-0.00142211	-0.00268576	0	0	-0.000428144	0	-0.00190448	-0.00287538	-0.00141346	-0.00212378	0	0	0	0	0	-0.000109559	-1.3955e-05	-0.00105346	-0.0060797
NC_081366.1.48182137.48182137	0	0	0	0	0	-4.06153e-05	-0.000430947	-0.000548524	-0.00140477	0	-0.000711671	0	-0.000443291	0	0	-0.00284789	-0.000649045	0	0	0	0	-0.000394654	-0.000541105	-0.000874011	0	0	0	0	0	-0.00128764	-0.000203808	-0.00342882	-0.000713616	0	0	0	-0.00209179	-0.00514969	-0.00112616	0	-0.00173376	0	0	0	0	-0.000272578	0	0	0
NC_081370.1.23938993.23938993	0	-7.8238e-05	0	0	-0.00266495	-0.000173234	-0.000587007	0	0	0	0	0	0	0	-2.24122e-05	-0.0018667	0	-0.000674534	0	-0.00168144	0	0	-0.00113734	0	0	-1.99391e-05	-9.34876e-05	0	0	0	0	-0.00216236	0	0	-3.17618e-05	0	0	0	-0.000127913	-4.46154e-06	0	-0.00345745	0	0	0	-1.97271e-05	0	-0.000268335	0
NC_081358.1.100376343.100376343	0	0	-1.74554e-05	-3.07426e-05	-2.00868e-05	0	0	0	0	0	0	0	0	0	0	0	-3.40995e-05	0	-7.29468e-06	0	-0.00225897	0	-0.00185334	0	-1.66914e-05	-1.9598e-05	0	0	-3.94307e-05	0	-6.66715e-06	0	-3.7488e-05	0	-3.31729e-05	-2.43475e-05	0	0	-5.88913e-05	0	-0.00095526	-0.000956188	0	0	-0.000996045	0	-5.66724e-05	0	0
NC_081376.1.32431250.32431250	0	-7.65212e-07	0	-0.001016	-0.0002759	-0.00130342	-3.24681e-05	-0.00654459	0	-2.23361e-06	0	0	0	0	0	0	0	0	0	0	-3.37075e-05	0	0	0	0	0	0	-0.00382646	0	-0.000201465	0	0	-7.41549e-06	-0.000381384	-1.2668e-05	0	-2.64564e-05	0	0	0	0	-0.00311358	-0.00288115	0	-0.00173297	0	-6.83209e-06	0	0
NC_081379.1.26881898.26881898	0	0	0	-0.000424372	0	0	0	-0.000232995	0	-0.000174053	-0.00136757	0	0	-0.000307562	-8.17731e-05	0	0	-0.000475554	-1.7839e-05	0	0	0	0	0	0	-0.000139138	-0.000372335	-0.000400706	0	0	0	0	-0.000528559	0	-0.000152882	-0.00176845	0	0	-0.000131734	0	-0.000192636	0	0	0	-0.00219056	0	0	0	0
NC_081377.1.33325505.33325505	0	0	0	0	0	0	-0.00236989	0	-0.00127241	0	0	0	-4.44494e-06	0	0	-3.27528e-05	0	-0.000752672	-5.9625e-06	0	0	0	-0.000852959	-0.000108286	0	0	-1.09544e-05	0	-4.11017e-07	-0.0041429	-0.00111542	-0.00275773	0	0	-0.000423413	0	-8.27199e-06	0	-0.00459212	0	-0.00383017	0	0	0	0	0	0	-8.56919e-06	0
NC_081365.1.70405436.70405436	0	0	0.000446795	0	0	0	0	0.0010744	0	1.0912e-05	0	0	0.00158747	0	0	0.000422858	0	0	0	0	0	0.000552593	0.00175605	0	0	0	0.000460087	0	0	0	0	0.000483724	0	0	0	0.00754265	0	0	0.00637065	0	0	0.000922764	0.0028815	0	0.00598277	0	3.26409e-05	0.000235133	0
NC_081370.1.27142901.27142901	-0.001599	0	0	0	-1.02453e-05	-0.000361796	0	-0.00250429	0	-5.01064e-06	0	0	-9.28846e-06	0	0	0	-8.3202e-06	0	0	0	0	-0.00750212	0	0	0	0	-0.00392087	0	0	0	0	0	0	0	-0.000241471	0	0	0	-0.000355203	-0.000313248	0	0	0	0	0	0	-0.0024533	0	0
NC_081357.1.81093314.81093314	0	0	0	-0.0010637	-0.00106926	-0.00206253	-0.000160057	0	0	0	0	0	0	0	0	0	0	0	-0.00122244	0	0	0	-0.00245255	-0.00254639	0	0	-0.00352354	-0.000418908	0	0	0	-0.00267349	-0.000837866	0	0	0	-0.00020277	-0.00244083	0	0	0	0	0	-0.000544806	0	0	0	-0.000848898	0
NC_081363.1.65591462.65591462	0	0.0003733	0	0	2.68754e-05	0	0	0	0	0	0	0	0.000685169	0	0.000172418	5.94191e-06	0	0	0	0	0	0	0	0	0	0	0	0	0	0	0	0	0	0	1.44092e-05	0	0	0	0	0.000447898	0	0	0.00183863	0	0.00280765	0	0.000499939	2.65424e-05	5.66627e-07
NC_081355.1.13329995.13329995	-0.000707555	0	0	-3.19449e-05	0	0	0	-0.00286159	0	0	-0.0160037	0	0	0	-7.14197e-06	0	0	0	0	0	-0.000123153	0	0	-0.000400535	0	0	0	0	-0.000771671	0	0	0	0	-0.00142612	0	0	-0.000831099	0	-0.00325888	-0.000189372	0	0	0	-0.000761978	0	0	0	0	0
NC_081385.1.23979097.23979097	0	0	0	-1.35965e-05	-1.46006e-05	0	0	0	-2.1992e-05	0	-0.00975922	0	0	0	0	0	0	0	-1.8677e-05	-0.00234042	0	-0.000887144	-1.37832e-05	0	0	0	0	0	0	0	0	0	-5.80848e-06	0	0	0	0	0	0	0	0	0	0	0	-9.80484e-05	-8.55933e-06	-8.19644e-07	0	0
NC_081384.1.12663034.12663034	0	0	0	0	0	-0.000113647	0	0	0	-0.00335921	0	-0.00104433	-2.2356e-05	-0.000928886	0	0	0	0	0	-0.00325959	0	0	0	0	-1.87027e-05	0	-0.000732597	0	0	0	0	-0.00340371	0	-0.00151151	0	0	0	0	-4.06795e-05	0	0	0	0	0	0	-0.00193044	0	0	-1.65489e-05
NC_081379.1.38887738.38887738	0	0	0.000208785	0	3.10972e-06	0.000501163	0	0	0	0	0	0	0	0	0	0	0	0	0	0	0	0	0	0	0	0	0	0	0	0.000393823	0	0	6.01776e-06	0	0	0	0	0	0	0.00253301	1.00617e-05	0	0	2.02306e-05	0	0.00022411	5.46397e-05	0	0
NC_081380.1.28302539.28302539	0	0	-0.00187206	-0.000383558	0	0	0	0	0	0	0	0	0	0	-0.000723975	0	0	-0.000441663	-0.000159089	0	-0.00203608	0	0	0	-0.000497342	0	0	0	-0.000851614	-0.00084778	0	0	0	0	-0.000547964	-0.00268329	0	0	0	-0.00046835	0	0	0	0	0	0	0	0	0
NC_081384.1.31711522.31711522	-0.00492022	0	0	0	0	0	-0.00226384	0	0	0	0	0	0	0	0	0	0	-0.000278602	0	0	-0.000157189	0	0	0	0	0	0	-0.00134302	0	0	0	0	0	0	0	0	-7.75453e-06	0	0	-0.000319229	0	0	0	-0.000739428	0	0	-0.000269333	-0.000208766	-0.00202485
NC_081363.1.41725225.41725225	0	0	0	0	0	0	-2.93687e-05	0	-5.83035e-05	0	0	-0.00143774	0	0	0	0	-0.000887787	0	-4.27088e-06	0	0	0	-0.00140289	0	0	-2.33138e-05	0	0	0	0	-0.0024513	0	0	0	0	0	-0.00129445	0	0	0	0	0	0	0	0	0	0	0	0
NC_081374.1.3447539.3447539	0	0	0	0	0	0	0	0	-0.00138795	0	0	-3.24824e-05	0	-0.000575637	0	0	0	0	0	0	0	0	0	0	0	0	-6.26143e-06	-0.00141306	0	0	0	-0.00367644	0	0	0	0	0	0	-0.00768923	0	0	0	-0.00113097	-0.00722961	0	0	0	0	0
NC_081357.1.73536014.73536014	0	0	0	0	0	0	0	0	0	-1.12897e-05	-5.11338e-05	0	0	0	0	0	0	0	0	-4.90133e-05	0	-0.00356982	0	0	0	0	-1.33087e-05	0	0	-0.00264069	-1.08594e-05	-0.000574118	0	0	0	0	0	0	0	0	-0.000376616	0	0	0	0	0	0	0	0
NC_081379.1.38887760.38887760	0	0	0	2.57087e-05	0	0	0	0	0	0	5.79157e-06	0	0	0	0	2.10559e-06	0	0	0	9.00303e-07	0	0.00676909	0	0	0	0	0	0	0	0	0	0	0	0	0	0	0	0	0	0	0	0	0	0	0	2.51413e-05	0	0.000147544	0.00204852
NC_081357.1.114194815.114194815	0	0	0	0	0	0	0	0	0	0	0	-0.000140206	-0.00166707	0	0	0	0	0	0	0	-0.000602833	0	0	-0.000960983	0	0	0	0	0	0	0	0	0	-0.000982704	0	0	0	0	0	0	0	0	-0.00450462	0	0	0	-0.000668753	0	-5.31201e-05
NC_081398.1.13526705.13526705	0	-0.0022031	0	0	0	0	0	-0.00123557	-0.00508114	0	0	0	0	-9.007e-05	0	0	0	0	0	0	0	-0.00336847	0	0	0	0	0	0	0	0	0	0	0	0	0	0	0	0	0	0	0	0	-1.00369e-05	0	0	0	0	0	-0.00139218
NC_081377.1.34388201.34388201	0	0	0	0	-0.000333534	0	0	0	0	-8.93878e-06	0	0	0	0	0	0	0	0	-1.65413e-05	0	0	0	0	0	0	0	0	0	0	0	-0.000711913	0	0	0	0	0	0	-9.84275e-06	0	0	0	0	0	0	0	0	-5.76873e-05	-0.000746752	0
NC_081360.1.63413583.63413583	-0.00173936	0	0	0	0	0	0	0	-0.0043501	-0.000491054	0	0	0	0	0	0	0	0	0	0	0	0	0	0	0	0	0	0	0	0	-0.000664955	0	0	0	0	-1.56733e-05	0	0	-0.00493311	0	0	0	-0.00049021	0	0	0	0	0	0
NW_026728128.1.159961.159961	0	0	0.000944547	2.80825e-05	0	6.19543e-05	0	0	0	0	0	0	0	0	0	0	0	0	8.55182e-05	0	0	0	0	0	0	0	0	0	0	0	0	0	0	0	0	0	0	0	0	0	0.000196151	0	0.00296404	0	0	0	0	0	0
NC_081368.1.41560720.41560720	0	0	0	0	0	-0.0012808	0	0	-0.000244613	0	0	0	0	-0.00105172	-0.00164235	0	0	0	0	0	0	0	0	0	0	0	0	0	0	0	0	0	0	0	0	0	-0.00664356	0	0	0	-0.00039816	0	0	0	0	0	0	0	0
NC_081363.1.46810725.46810725	0	0	0	0	0	0	-0.0015914	0	0	-0.000927962	0	0	0	0	0	0	0	0	-0.000142256	0	0	0	-0.00268299	0	0	0	0	0	0	-0.00139496	0	-0.000913122	0	0	0	0	0	0	0	0	0	0	-0.00107597	0	0	0	0	0	0
NC_081377.1.35000004.35000004	0	0	0	0	0	0	0	-0.000332566	-0.00131328	0	0	0	0	-0.000486344	0	0	0	0	0	0	0	0	0	0	0	0	0	0	0	0	0	0	0	0	0	0	0	0	-0.000361702	-0.00525407	0	0	0	0	0	0	0	0	0
NC_081384.1.4060863.4060863	0	0	0	0	0	0	0	0	4.118e-05	0	0	0	0	9.6107e-06	0	0	0	0	0	0	0	0.00354034	0	0	0	0.000791619	0	0.000856369	0	0	0	0	0	0.00132313	0	0	0	0	0	0	0	0	0	3.23291e-05	0	0	0	0	0
NC_081354.1.172800824.172800824	0	0	0	0	0	0	0	0	0	0	-0.000784945	0	-0.00359497	0	0	0	0	-2.94121e-05	0	0	-1.87718e-05	0	0	0	0	0	0	0	0	0	0	0	0	0	0	0	-2.61834e-05	0	0	0	0	0	-1.84034e-05	-6.97362e-05	0	0	0	0	0
NC_081391.1.21812122.21812122	0	0	0	0	0	0	0	0	0	0	0	0	0	0	-0.000237222	0	0	0	0	0	0	-0.000405613	0	0	0	0	0	0	0	0	0	0	0	-0.00403028	0	0	0	0	0	0	-5.45414e-05	0	-0.00576002	0	-2.96881e-06	0	0	0	0
NC_081395.1.11822575.11822575	0	0	0	-6.20869e-05	0	0	0	-3.34485e-05	0	0	0	0	0	0	0	0	0	0	0	0	0	0	0	0	0	-9.48456e-07	0	-0.0012485	0	0	0	0	0	0	0	0	0	0	0	0	0	0	0	-0.00023296	0	0	0	0	-0.00199073
NC_081359.1.65869244.65869244	0	0	0	0	0	0	0	0	-0.00222028	0	0	0	0	0	0	0	0	0	0	0	0	0	0	0	0	-1.83415e-05	0	-3.93774e-05	0	0	0	0	0	0	0	0	0	0	0	-9.75843e-05	0	-0.00176983	0	0	0	0	0	0	0
NC_081377.1.47062214.47062214	0	0	0	0	0	0	0	0	0	0	0	0.000123618	0	0	0	0	0.00033669	0	0	0	0	0.00103688	0	0	0	0	1.15065e-05	6.18611e-06	0	0	0	3.00063e-06	0	0	0	0	0	0	0	0	0	0	0	0	0	0	0	0	0
NC_081356.1.70782905.70782905	0	0	0	0	0	0	0	0	0	0	-7.66429e-05	0	0	0	0	0	0	0	0	0	0	-0.000688443	0	0	0	0	0	0	0	0	0	0	0	0	0	0	0	-1.88054e-05	0	0	-1.48559e-05	0	0	-0.0264432	0	0	0	0	0
NC_081374.1.28157385.28157385	0	0	0	0	0	0	0	0	0	0	0	0	-2.72813e-06	0	0	0	0	0	0	0	0	0	0	0	0	-2.97598e-06	0	0	0	0	0	0	0	-0.00458758	0	0	0	0	0	-1.504e-05	0	0	0	0	0	0	-0.000312936	0	0
NC_081376.1.10035616.10035616	0	0	0	-8.45438e-06	0	-0.0038177	0	0	0	0	0	0	0	0	0	0	0	0	0	0	0	0	0	0	0	0	0	0	0	0	0	0	0	0	0	0	0	0	0	-0.00107392	0	0	0	0	0	0	0	0	-0.0024071
NC_081355.1.20344337.20344337	0	0	0	0	0	0	0	0	0	0	-0.00426718	0	0	0	0	-1.32415e-05	0	0	0	0	-0.00154722	0	0	0	0	0	0	-0.00707237	0	0	0	0	0	0	0	0	0	0	0	0	0	0	0	0	0	0	0	0	0
NC_081384.1.35712644.35712644	0	0	0	0	0	0	0	0	0	0	-0.0112154	0	-0.000268896	0	0	0	0	0	0	0	0	0	0	0	0	0	0	0	0	0	0	0	0	-0.000325047	0	0	0	0	0	0	0	0	-0.0066234	0	0	0	0	0	0
NC_081354.1.124213886.124213886	0	0	0	0	0	0	0	0	0	0	0	-0.0102644	0	0	0	-0.000891209	0	0	0	0	0	-0.00380097	0	0	0	0	0	0	0	-0.00339648	0	0	0	0	0	0	0	0	0	0	0	0	0	0	0	0	0	0	0
NC_081361.1.66640159.66640159	0	0	0	0	0	0	0	0	0	0	0	-2.3437e-05	0	-0.000934185	0	0	0	0	0	0	0	0	0	0	0	0	0	0	-0.000209465	0	0	0	0	0	0	0	0	0	-4.47852e-05	0	0	0	0	0	0	0	0	0	0
NC_081381.1.37427038.37427038	0	0	0	0	0	0	0	0	0	0	0	0	0	0	0	-0.00125449	0	0	0	0	-4.13833e-05	0	0	0	0	0	0	0	0	0	0	0	0	0	0	0	0	0	-0.00696061	0	0	0	-1.83407e-05	0	0	0	0	0	0
NC_081377.1.19910699.19910699	0	0	0	0	0	0	0	0	0	0	0	0	0	0	0	0	0	0	0	0	-0.000878282	0	0	0	0	0	0	0	0	-7.53579e-06	0	-2.05217e-05	0	0	0	0	0	-0.00164995	0	0	0	0	0	0	0	0	0	0	0
NC_081390.1.13442215.13442215	0	0	0	0	0	0	0	0	0	0	0	0	0	0	0	0	0	0	0	0	-0.0124325	0	0	0	0	0	0	0	0	0	0	-0.0211965	0	0	0	0	0	0	0	0	0	-0.0040185	0	0	0	0	0	0	0
NC_081356.1.32059907.32059907	0	0	0	0	0	0	0	0	0	0	0	0	0	0	0	0	0	0	0	0	0	0	0	0	0	0	0	-0.00387948	0	0	0	0	0	-0.000294798	0	0	0	0	-0.00635147	0	0	-0.00124078	0	0	0	0	0	0	0
NC_081354.1.14936173.14936173	-0.00201423	0	0	0	0	-0.000676105	0	0	0	0	0	0	0	0	0	0	0	0	0	0	0	0	0	0	0	0	-0.000346299	0	0	0	0	0	0	0	0	0	0	0	0	0	0	0	0	0	0	0	0	0	0
NC_081363.1.62007192.62007192	-9.96072e-05	0	0	0	0	0	0	0	0	0	0	0	-0.00366256	0	0	0	0	0	0	0	0	0	0	0	0	0	0	0	0	0	0	0	0	0	0	0	0	0	0	0	0	0	0	0	0	0	0	0	-4.66165e-05
NC_081386.1.1309332.1309332	0	-0.00109774	0	0	0	-1.1411e-05	0	0	0	0	0	0	0	0	0	0	0	0	0	0	0	0	0	0	0	0	0	0	0	0	0	0	0	0	0	0	0	0	0	0	0	0	0	0	0	0	0	0	0
NC_081354.1.38391489.38391489	0	0	0	0	0	0.0010423	0	0	0	0	0	0	0	0	0	0	0	0	0	0.000179881	0	0	0	0	0	0	0	0	0	0	0	0	0	0	0	0	0	0	0	0	0.000664385	0	0	0	0	0	0	0	0
NC_081378.1.11242455.11242455	0	0	0	0	0	-0.000784408	0	0	0	0	0	0	0	0	0	0	0	0	0	0	0	0	0	0	0	0	-3.10978e-05	0	0	0	0	0	0	0	0	0	0	-0.00027606	0	0	0	0	0	0	0	0	0	0	0
NC_081358.1.98149897.98149897	0	0	0	0	0	0	-2.55536e-05	0	-4.96273e-05	0	0	0	0	0	0	0	0	0	0	0	0	0	0	0	0	0	0	0	0	0	0	0	0	0	0	0	0	0	0	0	0	0	0	0	0	0	0	0	-3.55274e-05
NC_081371.1.37884397.37884397	0	0	0	0	0	0	-0.00142829	0	-0.000528588	0	0	0	0	0	0	0	0	-1.87021e-05	0	0	0	0	0	0	0	0	0	0	0	0	0	0	0	0	0	0	0	0	0	0	0	0	0	0	0	0	0	0	0
NC_081363.1.31617521.31617521	0	0	0	0	0	0	0	-8.48608e-05	0	0	0	0	0	0	0	0	0	0	0	0	0	-6.92649e-05	0	0	0	0	0	0	0	0	-3.36257e-05	0	0	0	0	0	0	0	0	0	0	0	0	0	0	0	0	0	0
NC_081381.1.19616379.19616379	0	0	0	0	0	0	0	-0.00245363	0	0	0	0	0	0	0	0	0	-0.00048656	0	0	0	0	0	0	0	0	0	0	0	0	0	0	0	0	-3.72466e-05	0	0	0	0	0	0	0	0	0	0	0	0	0	0
NC_081354.1.10813061.10813061	0	0	0	0	0	0	0	0	-0.00101662	0	0	0	-7.00286e-05	0	0	0	0	0	0	0	0	0	0	0	0	0	0	0	0	0	0	0	0	0	0	0	0	0	0	0	0	0	0	0	0	0	0	0	-0.000360606
NC_081356.1.85289542.85289542	0	0	0	0	0	0	0	0	-2.36038e-05	0	0	0	0	0	0	0	0	0	0	0	0	0	0	0	0	0	0	0	0	0	0	0	0	0	0	0	0	0	0	0	-0.000396548	0	0	0	0	0	0	0	0
NC_081363.1.45316964.45316964	0	0	0	0	0	0	0	0	-0.00111679	0	0	0	-0.000150111	0	0	0	0	0	0	0	0	0	0	0	0	0	0	0	0	0	0	0	0	0	0	0	0	0	0	0	0	-0.00124533	0	0	0	0	0	0	0
NC_081384.1.11737732.11737732	0	0	0	0	0	0	0	0	0	0	-8.50386e-06	0	0	0	0	0	0	0	0	0	-0.00282627	0	-3.0517e-05	0	0	0	0	0	0	0	0	0	0	0	0	0	0	0	0	0	0	0	0	0	0	0	0	0	0
NC_081367.1.51158280.51158280	0	0	0	0	0	0	0	0	0	0	0	0	-6.94443e-06	0	0	0	0	0	0	0	0	0	0	0	0	-0.00142274	0	0	0	0	0	0	0	0	0	0	0	-1.09643e-05	0	0	0	0	0	0	0	0	0	0	0
NC_081361.1.63371012.63371012	0	0	0	0	0	0	0	0	0	0	0	0	0	-0.00142497	0	0	0	0	0	0	0	-4.23864e-05	0	0	0	0	0	0	0	0	0	0	0	0	0	0	0	0	-6.41155e-06	0	0	0	0	0	0	0	0	0	0
NC_081376.1.3492290.3492290	0	0	0	0	0	0	0	0	0	0	0	0	0	-0.00134338	0	0	0	0	0	0	0	0	0	0	0	0	0	0	0	0	0	0	0	0	0	0	0	0	0	0	0	0	-0.000713026	0	0	0	0	0	0
NC_081377.1.33325453.33325453	0	0	0	0	0	0	0	0	0	0	0	0	0	0	0	-0.000704807	0	0	0	0	0	0	0	0	0	0	0	0	0	0	0	-0.00169008	0	0	0	0	0	0	0	0	0	0	0	0	0	0	0	0	0
NC_081360.1.24659441.24659441	0	0	0	0	0	0	0	0	0	0	0	0	0	0	0	0	0	0	0	0	-0.00129231	0	0	0	0	0	0	0	0	0	0	0	0	-0.000783941	0	0	0	-0.00181325	0	0	0	0	0	0	0	0	0	0	0
NC_081374.1.33989451.33989451	0	0	0	0	0	0	0	0	0	0	0	0	0	0	0	0	0	0	0	0	0	0.00583317	0	0	0	0	0	0	0	0	0	0	0	0.000473103	0	0	0	0	0	0	0	0	1.09195e-05	0	0	0	0	0	0
NC_081381.1.14217127.14217127	0	0	0	0	0	0	0	0	0	0	0	0	0	0	0	0	0	0	0	0	0	0	0	0	-8.41165e-05	0	0	0	0	0	0	0	0	0	0	0	0	0	0	-0.000675739	0	-9.02529e-05	0	0	0	0	0	0	0
NC_081383.1.26291889.26291889	0	0	0	0	0	0	0	0	0	0	0	0	0	0	0	0	0	0	0	0	0	0	0	0	0	0	0	0	0	-0.000450515	0	-0.000507478	0	0	0	0	0	0	-0.00200955	0	0	0	0	0	0	0	0	0	0
NC_081364.1.20858597.20858597	0	0	0	0	0	0	0	0	0	0	0	0	0	0	0	0	0	0	0	0	0	0	0	0	0	0	0	0	0	0	-0.00139047	0	0	0	0	0	0	0	0	0	0	0	0	-0.00229887	0	0	0	0	-3.45375e-05
NC_081390.1.10635846.10635846	0	0	0	0	0	0	0	0	0	0	0	0	0	0	0	0	0	0	0	0	0	0	0	0	0	0	0	0	0	0	0	-0.00115944	0	0	0	0	0	0	0	0	0	-0.00016251	0	-0.000298822	0	0	0	0	0
NC_081377.1.38397630.38397630	0	0	0	0	0	0	0	0	0	0	0	0	0	0	0	0	0	0	0	0	0	0	0	0	0	0	0	0	0	0	0	0	0	0	0	0	4.21704e-05	0	0	0	0	1.60338e-05	0	0	0	4.59341e-05	0	0	0
NC_081355.1.64509617.64509617	-0.00102509	0	0	0	0	0	0	0	0	0	0	0	-8.6222e-06	0	0	0	0	0	0	0	0	0	0	0	0	0	0	0	0	0	0	0	0	0	0	0	0	0	0	0	0	0	0	0	0	0	0	0	0
NC_081361.1.50677729.50677729	0	0	0	0	0	-0.0041419	0	0	0	0	0	0	0	0	0	0	0	0	0	0	0	0	0	0	0	0	0	0	0	0	0	0	0	0	0	0	0	0	0	0	0	0	0	0	0	0	0	0	-0.000704519
NC_081371.1.18952295.18952295	0	0	0	0	0	-0.000278732	0	0	0	0	0	0	0	0	0	0	0	0	0	0	0	0	0	0	0	0	0	0	0	0	0	0	0	0	0	0	0	0	0	0	0	0	0	-0.000560987	0	0	0	0	0
NC_081384.1.26699431.26699431	0	0	0	0	0	-2.35451e-05	0	0	0	0	0	0	0	0	0	0	0	0	0	0	0	0	-1.76183e-05	0	0	0	0	0	0	0	0	0	0	0	0	0	0	0	0	0	0	0	0	0	0	0	0	0	0
NC_081359.1.35839398.35839398	0	0	0	0	0	0	-5.82041e-05	0	0	0	0	0	0	0	0	0	0	0	0	0	0	0	0	0	0	0	0	0	0	0	0	0	0	0	0	0	0	0	-0.000835736	0	0	0	0	0	0	0	0	0	0
NC_081362.1.66614713.66614713	0	0	0	0	0	0	0	0	-0.0124673	0	0	0	0	0	0	0	0	0	0	0	0	0	0	0	0	0	0	0	0	0	0	0	0	0	0	0	0	0	-0.00198225	0	0	0	0	0	0	0	0	0	0
NC_081371.1.19224773.19224773	0	0	0	0	0	0	0	0	0.000138862	0	0	0	0	0	0	0	0	0	0	0	0	0	0	0	0	0	0	0	0	0	0	0	0	0	0	0	0	0	0	0	0	0	0.00940137	0	0	0	0	0	0
NC_081374.1.15023168.15023168	0	0	0	0	0	0	0	0	0	-0.00964535	0	0	0	0	0	0	0	0	0	0	-0.000807795	0	0	0	0	0	0	0	0	0	0	0	0	0	0	0	0	0	0	0	0	0	0	0	0	0	0	0	0
NC_081363.1.17353480.17353480	0	0	0	0	0	0	0	0	0	0	-0.00116409	0	0	0	0	0	0	0	0	0	0	0	0	-9.66162e-06	0	0	0	0	0	0	0	0	0	0	0	0	0	0	0	0	0	0	0	0	0	0	0	0	0
NC_081368.1.29263869.29263869	0	0	0	0	0	0	0	0	0	0	-0.00652888	0	0	0	0	0	0	0	0	0	0	0	0	0	0	0	0	0	0	0	0	-0.000852223	0	0	0	0	0	0	0	0	0	0	0	0	0	0	0	0	0
NW_026728128.1.154520.154520	0	0	0	0	0	0	0	0	0	0	0.0016642	0	0	0	0	0	0	0	0	0	0	0	0	0	0	0	0	0	0	2.81843e-05	0	0	0	0	0	0	0	0	0	0	0	0	0	0	0	0	0	0	0
NC_081379.1.22568398.22568398	0	0	0	0	0	0	0	0	0	0	0	0	-0.000988717	0	0	0	0	0	0	0	0	0	0	0	0	0	0	0	0	0	0	0	0	0	0	0	0	0	0	0	0	0	0	-0.000278271	0	0	0	0	0
NC_081363.1.80770798.80770798	0	0	0	0	0	0	0	0	0	0	0	0	0	0	0	-0.00197023	0	0	0	-0.00107369	0	0	0	0	0	0	0	0	0	0	0	0	0	0	0	0	0	0	0	0	0	0	0	0	0	0	0	0	0
NC_081369.1.44038340.44038340	0	0	0	0	0	0	0	0	0	0	0	0	0	0	0	0	0.000919086	0	0	0	0	0	0	0	0	0	0	0	0	0	0	0.00333755	0	0	0	0	0	0	0	0	0	0	0	0	0	0	0	0	0
NC_081378.1.13019657.13019657	0	0	0	0	0	0	0	0	0	0	0	0	0	0	0	0	-0.000528198	0	0	0	0	0	0	0	0	0	0	0	0	0	0	0	0	0	0	0	0	0	0	0	0	0	0	0	0	0	0	0	0
NC_081357.1.61784058.61784058	0	0	0	0	0	0	0	0	0	0	0	0	0	0	0	0	0	-0.00287944	0	0	0	0	0	0	0	0	0	0	0	-0.00243193	0	0	0	0	0	0	0	0	0	0	0	0	0	0	0	0	0	0	0
NC_081357.1.107883155.107883155	0	0	0	0	0	0	0	0	0	0	0	0	0	0	0	0	0	0.00140877	0	0	0	0	0	0	0	0	0	0	0	0	0	0	0	0	0	0	0	0	0	0	0	5.37338e-06	0	0	0	0	0	0	0
NC_081359.1.17591839.17591839	0	0	0	0	0	0	0	0	0	0	0	0	0	0	0	0	0	0	0	0	-4.94776e-06	0	0	0	0	0	0	0	0	0	0	0	0	0	0	0	0	0	0	0	0	0	0	-5.40717e-05	0	0	0	0	0
NW_026728128.1.121227.121227	0	0	0	0	0	0	0	0	0	0	0	0	0	0	0	0	0	0	0	0	3.57848e-05	0	0	0	0	0	0	0	0	0	0	0	0	0	0	0	0	0	0	0	0	0	0.00631315	0	0	0	0	0	0
NC_081358.1.112013384.112013384	0	0	0	0	0	0	0	0	0	0	0	0	0	0	0	0	0	0	0	0	0	-0.0014907	0	0	0	0	0	0	0	0	0	0	0	0	0	0	0	-0.000971591	0	0	0	0	0	0	0	0	0	0	0
NC_081363.1.14163644.14163644	0	0	0	0	0	0	0	0	0	0	0	0	0	0	0	0	0	0	0	0	0	-0.00234148	0	0	0	0	0	0	0	0	0	0	0	0	0	0	0	0	0	0	0	-0.00359962	0	0	0	0	0	0	0
NC_081382.1.18898769.18898769	0	0	0	0	0	0	0	0	0	0	0	0	0	0	0	0	0	0	0	0	0	0	0	-0.00504219	0	0	0	0	0	0	0	0	0	0	0	0	0	0	0	0	0	0	-0.00150539	0	0	0	0	0	0
NC_081354.1.26425422.26425422	0	0	0	0	0	0	0	0	0	0	0	0	0	0	0	0	0	0	0	0	0	0	0	0	0	0	-6.25491e-05	0	0	0	0	0	0	0	0	0	0	0	-0.000265654	0	0	0	0	0	0	0	0	0	0
NC_081356.1.4981180.4981180	0	0	0	0	0	0	0	0	0	0	0	0	0	0	0	0	0	0	0	0	0	0	0	0	0	0	-0.00570875	0	0	0	0	0	0	0	0	0	0	-0.00165807	0	0	0	0	0	0	0	0	0	0	0
NC_081359.1.65967613.65967613	0	0	0	0	0	0	0	0	0	0	0	0	0	0	0	0	0	0	0	0	0	0	0	0	0	0	-0.000793731	0	0	0	0	0	0	0	0	0	0	0	0	0	0	0	-0.00535766	0	0	0	0	0	0
NC_081358.1.113073578.113073578	0	0	0	0	0	0	0	0	0	0	0	0	0	0	0	0	0	0	0	0	0	0	0	0	0	0	0	-0.000644722	0	0	0	-0.00217907	0	0	0	0	0	0	0	0	0	0	0	0	0	0	0	0	0
NC_081373.1.47189274.47189274	0	0	0	0	0	0	0	0	0	0	0	0	0	0	0	0	0	0	0	0	0	0	0	0	0	0	0	-0.00052691	0	0	0	0	0	0	0	0	0	-0.00135331	0	0	0	0	0	0	0	0	0	0	0
NC_081376.1.32431268.32431268	0	0	0	0	0	0	0	0	0	0	0	0	0	0	0	0	0	0	0	0	0	0	0	0	0	0	0	-0.00314753	0	0	0	-0.000565636	0	0	0	0	0	0	0	0	0	0	0	0	0	0	0	0	0
NC_081362.1.89098572.89098572	0	0	0	0	0	0	0	0	0	0	0	0	0	0	0	0	0	0	0	0	0	0	0	0	0	0	0	0	0	0.0537962	0	1.05089	0	0	0	0	0	0	0	0	0	0	0	0	0	0	0	0	0
NC_081392.1.8554632.8554632	0	0	0	0	0	0	0	0	0	0	0	0	0	0	0	0	0	0	0	0	0	0	0	0	0	0	0	0	0	-0.000306316	0	0	0	0	0	0	0	0	0	0	0	0	0	-0.000984062	0	0	0	0	0
NC_081363.1.62007225.62007225	0	0	0	0	0	0	0	0	0	0	0	0	0	0	0	0	0	0	0	0	0	0	0	0	0	0	0	0	0	0	0	0	0	-4.18845e-05	0	0	0	0	0	0	0	0	0	0	0	0	0	0	0
NC_081365.1.46089681.46089681	0	0	0	0	0	0	0	0	0	0	0	0	0	0	0	0	0	0	0	0	0	0	0	0	0	0	0	0	0	0	0	0	0	0	0	0	0	-0.000346918	0	0	0	0	-0.00126406	0	0	0	0	0	0
NC_081389.1.3842135.3842135	0	0	0	0	0	0	0	0	0	0	0	0	0	0	0	0	0	0	0	0	0	0	0	0	0	0	0	0	0	0	0	0	0	0	0	0	0	-0.00113364	-0.00309181	0	0	0	0	0	0	0	0	0	0
NC_081380.1.33645113.33645113	0	0	0	0	0	0	0	0	0	0	0	0	0	0	0	0	0	0	0	0	0	0	0	0	0	0	0	0	0	0	0	0	0	0	0	0	0	0	0	0	0	-0.00610312	0	0	0	0	0	0	0
NC_081369.1.20008340.20008340	0	0	0	0	0	0	0	0	0	0	0	0	0	0	0	0	0	0	0	0	0	0	0	0	0	0	0	0	0	0	0	0	0	0	0	0	0	0	0	0	0	0	-0.00496522	0	0	-0.00471482	0	0	0
NC_081382.1.29794692.29794692	-0.000971952	0	0	0	0	0	0	0	0	0	0	0	0	0	0	0	0	0	0	0	0	0	0	0	0	0	0	0	0	0	0	0	0	0	0	0	0	0	0	0	0	0	0	0	0	0	0	0	0
NC_081358.1.13168136.13168136	0	-0.00101764	0	0	0	0	0	0	0	0	0	0	0	0	0	0	0	0	0	0	0	0	0	0	0	0	0	0	0	0	0	0	0	0	0	0	0	0	0	0	0	0	0	0	0	0	0	0	0
NC_081391.1.5595227.5595227	0	0	0	0	0	-0.00581141	0	0	0	0	0	0	0	0	0	0	0	0	0	0	0	0	0	0	0	0	0	0	0	0	0	0	0	0	0	0	0	0	0	0	0	0	0	0	0	0	0	0	0
NC_081369.1.43729507.43729507	0	0	0	0	0	0	-5.6596e-05	0	0	0	0	0	0	0	0	0	0	0	0	0	0	0	0	0	0	0	0	0	0	0	0	0	0	0	0	0	0	0	0	0	0	0	0	0	0	0	0	0	0
NC_081393.1.15520405.15520405	0	0	0	0	0	0	-0.00331718	0	0	0	0	0	0	0	0	0	0	0	0	0	0	0	0	0	0	0	0	0	0	0	0	0	0	0	0	0	0	0	0	0	0	0	0	0	0	0	0	0	0
NC_081361.1.43541936.43541936	0	0	0	0	0	0	0	0	-1.84784e-06	0	0	0	0	0	0	0	0	0	0	0	0	0	0	0	0	0	0	0	0	0	0	0	0	0	0	0	0	0	0	0	0	0	0	0	0	0	0	0	0
NC_081382.1.16570954.16570954	0	0	0	0	0	0	0	0	-0.000208044	0	0	0	0	0	0	0	0	0	0	0	0	0	0	0	0	0	0	0	0	0	0	0	0	0	0	0	0	0	0	0	0	0	0	0	0	0	0	0	0
NC_081392.1.16496503.16496503	0	0	0	0	0	0	0	0	-0.00137764	0	0	0	0	0	0	0	0	0	0	0	0	0	0	0	0	0	0	0	0	0	0	0	0	0	0	0	0	0	0	0	0	0	0	0	0	0	0	0	0
NC_081393.1.13416061.13416061	0	0	0	0	0	0	0	0	0.00854577	0	0	0	0	0	0	0	0	0	0	0	0	0	0	0	0	0	0	0	0	0	0	0	0	0	0	0	0	0	0	0	0	0	0	0	0	0	0	0	0
NC_081354.1.154774618.154774618	0	0	0	0	0	0	0	0	0	0	-0.00181259	0	0	0	0	0	0	0	0	0	0	0	0	0	0	0	0	0	0	0	0	0	0	0	0	0	0	0	0	0	0	0	0	0	0	0	0	0	0
NC_081355.1.39538187.39538187	0	0	0	0	0	0	0	0	0	0	-0.00197263	0	0	0	0	0	0	0	0	0	0	0	0	0	0	0	0	0	0	0	0	0	0	0	0	0	0	0	0	0	0	0	0	0	0	0	0	0	0
NC_081362.1.2400636.2400636	0	0	0	0	0	0	0	0	0	0	-0.000221774	0	0	0	0	0	0	0	0	0	0	0	0	0	0	0	0	0	0	0	0	0	0	0	0	0	0	0	0	0	0	0	0	0	0	0	0	0	0
NC_081363.1.91534698.91534698	0	0	0	0	0	0	0	0	0	0	0.000391118	0	0	0	0	0	0	0	0	0	0	0	0	0	0	0	0	0	0	0	0	0	0	0	0	0	0	0	0	0	0	0	0	0	0	0	0	0	0
NC_081371.1.57461200.57461200	0	0	0	0	0	0	0	0	0	0	-0.000652288	0	0	0	0	0	0	0	0	0	0	0	0	0	0	0	0	0	0	0	0	0	0	0	0	0	0	0	0	0	0	0	0	0	0	0	0	0	0
NC_081374.1.16318704.16318704	0	0	0	0	0	0	0	0	0	0	-0.00244285	0	0	0	0	0	0	0	0	0	0	0	0	0	0	0	0	0	0	0	0	0	0	0	0	0	0	0	0	0	0	0	0	0	0	0	0	0	0
NC_081374.1.41277617.41277617	0	0	0	0	0	0	0	0	0	0	-0.000976703	0	0	0	0	0	0	0	0	0	0	0	0	0	0	0	0	0	0	0	0	0	0	0	0	0	0	0	0	0	0	0	0	0	0	0	0	0	0
NC_081381.1.33767776.33767776	0	0	0	0	0	0	0	0	0	0	-0.000541378	0	0	0	0	0	0	0	0	0	0	0	0	0	0	0	0	0	0	0	0	0	0	0	0	0	0	0	0	0	0	0	0	0	0	0	0	0	0
NC_081393.1.15520242.15520242	0	0	0	0	0	0	0	0	0	0	-0.00136162	0	0	0	0	0	0	0	0	0	0	0	0	0	0	0	0	0	0	0	0	0	0	0	0	0	0	0	0	0	0	0	0	0	0	0	0	0	0
NC_081358.1.13138076.13138076	0	0	0	0	0	0	0	0	0	0	0	0	-0.00134527	0	0	0	0	0	0	0	0	0	0	0	0	0	0	0	0	0	0	0	0	0	0	0	0	0	0	0	0	0	0	0	0	0	0	0	0
NC_081356.1.125251179.125251179	0	0	0	0	0	0	0	0	0	0	0	0	0	0.000892293	0	0	0	0	0	0	0	0	0	0	0	0	0	0	0	0	0	0	0	0	0	0	0	0	0	0	0	0	0	0	0	0	0	0	0
NC_081382.1.2161317.2161317	0	0	0	0	0	0	0	0	0	0	0	0	0	0	0	-0.0114437	0	0	0	0	0	0	0	0	0	0	0	0	0	0	0	0	0	0	0	0	0	0	0	0	0	0	0	0	0	0	0	0	0
NC_081357.1.34171545.34171545	0	0	0	0	0	0	0	0	0	0	0	0	0	0	0	0	0	-0.000621599	0	0	0	0	0	0	0	0	0	0	0	0	0	0	0	0	0	0	0	0	0	0	0	0	0	0	0	0	0	0	0
NC_081368.1.29450991.29450991	0	0	0	0	0	0	0	0	0	0	0	0	0	0	0	0	0	0	0	-0.00207921	0	0	0	0	0	0	0	0	0	0	0	0	0	0	0	0	0	0	0	0	0	0	0	0	0	0	0	0	0
NC_081357.1.63185419.63185419	0	0	0	0	0	0	0	0	0	0	0	0	0	0	0	0	0	0	0	0	-0.000957261	0	0	0	0	0	0	0	0	0	0	0	0	0	0	0	0	0	0	0	0	0	0	0	0	0	0	0	0
NC_081361.1.83791103.83791103	0	0	0	0	0	0	0	0	0	0	0	0	0	0	0	0	0	0	0	0	-0.0120807	0	0	0	0	0	0	0	0	0	0	0	0	0	0	0	0	0	0	0	0	0	0	0	0	0	0	0	0
NC_081354.1.38391512.38391512	0	0	0	0	0	0	0	0	0	0	0	0	0	0	0	0	0	0	0	0	0	0.00248266	0	0	0	0	0	0	0	0	0	0	0	0	0	0	0	0	0	0	0	0	0	0	0	0	0	0	0
NC_081354.1.122002011.122002011	0	0	0	0	0	0	0	0	0	0	0	0	0	0	0	0	0	0	0	0	0	-1.35996e-05	0	0	0	0	0	0	0	0	0	0	0	0	0	0	0	0	0	0	0	0	0	0	0	0	0	0	0
NC_081357.1.130931933.130931933	0	0	0	0	0	0	0	0	0	0	0	0	0	0	0	0	0	0	0	0	0	-0.000297797	0	0	0	0	0	0	0	0	0	0	0	0	0	0	0	0	0	0	0	0	0	0	0	0	0	0	0
NC_081358.1.120956365.120956365	0	0	0	0	0	0	0	0	0	0	0	0	0	0	0	0	0	0	0	0	0	-0.00721458	0	0	0	0	0	0	0	0	0	0	0	0	0	0	0	0	0	0	0	0	0	0	0	0	0	0	0
NC_081360.1.83577913.83577913	0	0	0	0	0	0	0	0	0	0	0	0	0	0	0	0	0	0	0	0	0	-3.25842e-05	0	0	0	0	0	0	0	0	0	0	0	0	0	0	0	0	0	0	0	0	0	0	0	0	0	0	0
NC_081361.1.49021577.49021577	0	0	0	0	0	0	0	0	0	0	0	0	0	0	0	0	0	0	0	0	0	-3.56529e-05	0	0	0	0	0	0	0	0	0	0	0	0	0	0	0	0	0	0	0	0	0	0	0	0	0	0	0
NC_081362.1.26032101.26032101	0	0	0	0	0	0	0	0	0	0	0	0	0	0	0	0	0	0	0	0	0	-0.00038706	0	0	0	0	0	0	0	0	0	0	0	0	0	0	0	0	0	0	0	0	0	0	0	0	0	0	0
NC_081362.1.79778970.79778970	0	0	0	0	0	0	0	0	0	0	0	0	0	0	0	0	0	0	0	0	0	-0.00296575	0	0	0	0	0	0	0	0	0	0	0	0	0	0	0	0	0	0	0	0	0	0	0	0	0	0	0
NC_081362.1.84863358.84863358	0	0	0	0	0	0	0	0	0	0	0	0	0	0	0	0	0	0	0	0	0	-1.97315e-05	0	0	0	0	0	0	0	0	0	0	0	0	0	0	0	0	0	0	0	0	0	0	0	0	0	0	0
NC_081363.1.70585170.70585170	0	0	0	0	0	0	0	0	0	0	0	0	0	0	0	0	0	0	0	0	0	-0.000695384	0	0	0	0	0	0	0	0	0	0	0	0	0	0	0	0	0	0	0	0	0	0	0	0	0	0	0
NC_081365.1.43744556.43744556	0	0	0	0	0	0	0	0	0	0	0	0	0	0	0	0	0	0	0	0	0	-1.45614e-05	0	0	0	0	0	0	0	0	0	0	0	0	0	0	0	0	0	0	0	0	0	0	0	0	0	0	0
NC_081367.1.43588035.43588035	0	0	0	0	0	0	0	0	0	0	0	0	0	0	0	0	0	0	0	0	0	-0.00013598	0	0	0	0	0	0	0	0	0	0	0	0	0	0	0	0	0	0	0	0	0	0	0	0	0	0	0
NC_081371.1.19348242.19348242	0	0	0	0	0	0	0	0	0	0	0	0	0	0	0	0	0	0	0	0	0	-0.00690172	0	0	0	0	0	0	0	0	0	0	0	0	0	0	0	0	0	0	0	0	0	0	0	0	0	0	0
NC_081373.1.42343646.42343646	0	0	0	0	0	0	0	0	0	0	0	0	0	0	0	0	0	0	0	0	0	0.00332967	0	0	0	0	0	0	0	0	0	0	0	0	0	0	0	0	0	0	0	0	0	0	0	0	0	0	0
NC_081378.1.36045306.36045306	0	0	0	0	0	0	0	0	0	0	0	0	0	0	0	0	0	0	0	0	0	-0.00176036	0	0	0	0	0	0	0	0	0	0	0	0	0	0	0	0	0	0	0	0	0	0	0	0	0	0	0
NC_081379.1.17124431.17124431	0	0	0	0	0	0	0	0	0	0	0	0	0	0	0	0	0	0	0	0	0	-0.000520987	0	0	0	0	0	0	0	0	0	0	0	0	0	0	0	0	0	0	0	0	0	0	0	0	0	0	0
NC_081382.1.35850395.35850395	0	0	0	0	0	0	0	0	0	0	0	0	0	0	0	0	0	0	0	0	0	-2.28715e-05	0	0	0	0	0	0	0	0	0	0	0	0	0	0	0	0	0	0	0	0	0	0	0	0	0	0	0
NC_081386.1.6205977.6205977	0	0	0	0	0	0	0	0	0	0	0	0	0	0	0	0	0	0	0	0	0	0.00125383	0	0	0	0	0	0	0	0	0	0	0	0	0	0	0	0	0	0	0	0	0	0	0	0	0	0	0
NC_081386.1.11777435.11777435	0	0	0	0	0	0	0	0	0	0	0	0	0	0	0	0	0	0	0	0	0	-0.00138429	0	0	0	0	0	0	0	0	0	0	0	0	0	0	0	0	0	0	0	0	0	0	0	0	0	0	0
NC_081390.1.25316431.25316431	0	0	0	0	0	0	0	0	0	0	0	0	0	0	0	0	0	0	0	0	0	-0.0146341	0	0	0	0	0	0	0	0	0	0	0	0	0	0	0	0	0	0	0	0	0	0	0	0	0	0	0
NC_081396.1.9315098.9315098	0	0	0	0	0	0	0	0	0	0	0	0	0	0	0	0	0	0	0	0	0	-0.00212255	0	0	0	0	0	0	0	0	0	0	0	0	0	0	0	0	0	0	0	0	0	0	0	0	0	0	0
NC_081354.1.14936178.14936178	0	0	0	0	0	0	0	0	0	0	0	0	0	0	0	0	0	0	0	0	0	0	0	0	0	-0.0023543	0	0	0	0	0	0	0	0	0	0	0	0	0	0	0	0	0	0	0	0	0	0	0
NC_081358.1.122927074.122927074	0	0	0	0	0	0	0	0	0	0	0	0	0	0	0	0	0	0	0	0	0	0	0	0	0	0	-1.21444e-06	0	0	0	0	0	0	0	0	0	0	0	0	0	0	0	0	0	0	0	0	0	0
NC_081370.1.44379170.44379170	0	0	0	0	0	0	0	0	0	0	0	0	0	0	0	0	0	0	0	0	0	0	0	0	0	0	-0.00323568	0	0	0	0	0	0	0	0	0	0	0	0	0	0	0	0	0	0	0	0	0	0
NC_081360.1.107617619.107617619	0	0	0	0	0	0	0	0	0	0	0	0	0	0	0	0	0	0	0	0	0	0	0	0	0	0	0	-0.00249562	0	0	0	0	0	0	0	0	0	0	0	0	0	0	0	0	0	0	0	0	0
NC_081377.1.18109723.18109723	0	0	0	0	0	0	0	0	0	0	0	0	0	0	0	0	0	0	0	0	0	0	0	0	0	0	0	0	-0.00331709	0	0	0	0	0	0	0	0	0	0	0	0	0	0	0	0	0	0	0	0
NC_081359.1.27200521.27200521	0	0	0	0	0	0	0	0	0	0	0	0	0	0	0	0	0	0	0	0	0	0	0	0	0	0	0	0	0	-0.000480484	0	0	0	0	0	0	0	0	0	0	0	0	0	0	0	0	0	0	0
NC_081367.1.23999641.23999641	0	0	0	0	0	0	0	0	0	0	0	0	0	0	0	0	0	0	0	0	0	0	0	0	0	0	0	0	0	-0.00162253	0	0	0	0	0	0	0	0	0	0	0	0	0	0	0	0	0	0	0
NC_081382.1.18898771.18898771	0	0	0	0	0	0	0	0	0	0	0	0	0	0	0	0	0	0	0	0	0	0	0	0	0	0	0	0	0	-0.011379	0	0	0	0	0	0	0	0	0	0	0	0	0	0	0	0	0	0	0
NC_081355.1.24049400.24049400	0	0	0	0	0	0	0	0	0	0	0	0	0	0	0	0	0	0	0	0	0	0	0	0	0	0	0	0	0	0	0	0.00560311	0	0	0	0	0	0	0	0	0	0	0	0	0	0	0	0	0
NC_081357.1.15753148.15753148	0	0	0	0	0	0	0	0	0	0	0	0	0	0	0	0	0	0	0	0	0	0	0	0	0	0	0	0	0	0	0	-0.00445757	0	0	0	0	0	0	0	0	0	0	0	0	0	0	0	0	0
NC_081357.1.20317907.20317907	0	0	0	0	0	0	0	0	0	0	0	0	0	0	0	0	0	0	0	0	0	0	0	0	0	0	0	0	0	0	0	-0.00155349	0	0	0	0	0	0	0	0	0	0	0	0	0	0	0	0	0
NC_081370.1.27252859.27252859	0	0	0	0	0	0	0	0	0	0	0	0	0	0	0	0	0	0	0	0	0	0	0	0	0	0	0	0	0	0	0	-0.000651922	0	0	0	0	0	0	0	0	0	0	0	0	0	0	0	0	0
NC_081374.1.15023181.15023181	0	0	0	0	0	0	0	0	0	0	0	0	0	0	0	0	0	0	0	0	0	0	0	0	0	0	0	0	0	0	0	-0.000744474	0	0	0	0	0	0	0	0	0	0	0	0	0	0	0	0	0
NC_081374.1.31058398.31058398	0	0	0	0	0	0	0	0	0	0	0	0	0	0	0	0	0	0	0	0	0	0	0	0	0	0	0	0	0	0	0	-1.02094e-05	0	0	0	0	0	0	0	0	0	0	0	0	0	0	0	0	0
NC_081374.1.41277625.41277625	0	0	0	0	0	0	0	0	0	0	0	0	0	0	0	0	0	0	0	0	0	0	0	0	0	0	0	0	0	0	0	-0.00149368	0	0	0	0	0	0	0	0	0	0	0	0	0	0	0	0	0
NC_081377.1.33325510.33325510	0	0	0	0	0	0	0	0	0	0	0	0	0	0	0	0	0	0	0	0	0	0	0	0	0	0	0	0	0	0	0	-0.00112816	0	0	0	0	0	0	0	0	0	0	0	0	0	0	0	0	0
NC_081377.1.33325527.33325527	0	0	0	0	0	0	0	0	0	0	0	0	0	0	0	0	0	0	0	0	0	0	0	0	0	0	0	0	0	0	0	-0.000360977	0	0	0	0	0	0	0	0	0	0	0	0	0	0	0	0	0
NC_081381.1.23310736.23310736	0	0	0	0	0	0	0	0	0	0	0	0	0	0	0	0	0	0	0	0	0	0	0	0	0	0	0	0	0	0	0	-0.0094224	0	0	0	0	0	0	0	0	0	0	0	0	0	0	0	0	0
NC_081383.1.23002133.23002133	0	0	0	0	0	0	0	0	0	0	0	0	0	0	0	0	0	0	0	0	0	0	0	0	0	0	0	0	0	0	0	0.00211237	0	0	0	0	0	0	0	0	0	0	0	0	0	0	0	0	0
NC_081385.1.4198872.4198872	0	0	0	0	0	0	0	0	0	0	0	0	0	0	0	0	0	0	0	0	0	0	0	0	0	0	0	0	0	0	0	0.00236017	0	0	0	0	0	0	0	0	0	0	0	0	0	0	0	0	0
NC_081385.1.37966864.37966864	0	0	0	0	0	0	0	0	0	0	0	0	0	0	0	0	0	0	0	0	0	0	0	0	0	0	0	0	0	0	0	-0.0043213	0	0	0	0	0	0	0	0	0	0	0	0	0	0	0	0	0
NC_081361.1.74459908.74459908	0	0	0	0	0	0	0	0	0	0	0	0	0	0	0	0	0	0	0	0	0	0	0	0	0	0	0	0	0	0	0	0	0	-0.000838484	0	0	0	0	0	0	0	0	0	0	0	0	0	0	0
NC_081370.1.23939226.23939226	0	0	0	0	0	0	0	0	0	0	0	0	0	0	0	0	0	0	0	0	0	0	0	0	0	0	0	0	0	0	0	0	0	-0.00494808	0	0	0	0	0	0	0	0	0	0	0	0	0	0	0
NC_081357.1.117261174.117261174	0	0	0	0	0	0	0	0	0	0	0	0	0	0	0	0	0	0	0	0	0	0	0	0	0	0	0	0	0	0	0	0	0	0	0	0	-0.00318038	0	0	0	0	0	0	0	0	0	0	0	0
NC_081355.1.20598593.20598593	0	0	0	0	0	0	0	0	0	0	0	0	0	0	0	0	0	0	0	0	0	0	0	0	0	0	0	0	0	0	0	0	0	0	0	0	0	-0.00213089	0	0	0	0	0	0	0	0	0	0	0
NC_081355.1.47866777.47866777	0	0	0	0	0	0	0	0	0	0	0	0	0	0	0	0	0	0	0	0	0	0	0	0	0	0	0	0	0	0	0	0	0	0	0	0	0	-0.00533866	0	0	0	0	0	0	0	0	0	0	0
NC_081356.1.71959552.71959552	0	0	0	0	0	0	0	0	0	0	0	0	0	0	0	0	0	0	0	0	0	0	0	0	0	0	0	0	0	0	0	0	0	0	0	0	0	-0.0017418	0	0	0	0	0	0	0	0	0	0	0
NC_081356.1.77571923.77571923	0	0	0	0	0	0	0	0	0	0	0	0	0	0	0	0	0	0	0	0	0	0	0	0	0	0	0	0	0	0	0	0	0	0	0	0	0	-2.71212e-05	0	0	0	0	0	0	0	0	0	0	0
NC_081357.1.34179496.34179496	0	0	0	0	0	0	0	0	0	0	0	0	0	0	0	0	0	0	0	0	0	0	0	0	0	0	0	0	0	0	0	0	0	0	0	0	0	-0.00645988	0	0	0	0	0	0	0	0	0	0	0
NC_081371.1.19041206.19041206	0	0	0	0	0	0	0	0	0	0	0	0	0	0	0	0	0	0	0	0	0	0	0	0	0	0	0	0	0	0	0	0	0	0	0	0	0	-0.0080931	0	0	0	0	0	0	0	0	0	0	0
NC_081371.1.19357977.19357977	0	0	0	0	0	0	0	0	0	0	0	0	0	0	0	0	0	0	0	0	0	0	0	0	0	0	0	0	0	0	0	0	0	0	0	0	0	-3.10721e-05	0	0	0	0	0	0	0	0	0	0	0
NC_081377.1.7348582.7348582	0	0	0	0	0	0	0	0	0	0	0	0	0	0	0	0	0	0	0	0	0	0	0	0	0	0	0	0	0	0	0	0	0	0	0	0	0	-0.00637091	0	0	0	0	0	0	0	0	0	0	0
NC_081377.1.33325393.33325393	0	0	0	0	0	0	0	0	0	0	0	0	0	0	0	0	0	0	0	0	0	0	0	0	0	0	0	0	0	0	0	0	0	0	0	0	0	-0.000495557	0	0	0	0	0	0	0	0	0	0	0
NC_081382.1.40519424.40519424	0	0	0	0	0	0	0	0	0	0	0	0	0	0	0	0	0	0	0	0	0	0	0	0	0	0	0	0	0	0	0	0	0	0	0	0	0	-0.0018575	0	0	0	0	0	0	0	0	0	0	0
NC_081384.1.7226235.7226235	0	0	0	0	0	0	0	0	0	0	0	0	0	0	0	0	0	0	0	0	0	0	0	0	0	0	0	0	0	0	0	0	0	0	0	0	0	-4.11007e-06	0	0	0	0	0	0	0	0	0	0	0
NW_026728046.1.254259.254259	0	0	0	0	0	0	0	0	0	0	0	0	0	0	0	0	0	0	0	0	0	0	0	0	0	0	0	0	0	0	0	0	0	0	0	0	0	-0.00069813	0	0	0	0	0	0	0	0	0	0	0
NW_026728128.1.158290.158290	0	0	0	0	0	0	0	0	0	0	0	0	0	0	0	0	0	0	0	0	0	0	0	0	0	0	0	0	0	0	0	0	0	0	0	0	0	0.00733605	0	0	0	0	0	0	0	0	0	0	0
NC_081354.1.3263229.3263229	0	0	0	0	0	0	0	0	0	0	0	0	0	0	0	0	0	0	0	0	0	0	0	0	0	0	0	0	0	0	0	0	0	0	0	0	0	0	-0.00171169	0	0	0	0	0	0	0	0	0	0
NC_081354.1.154570094.154570094	0	0	0	0	0	0	0	0	0	0	0	0	0	0	0	0	0	0	0	0	0	0	0	0	0	0	0	0	0	0	0	0	0	0	0	0	0	0	-7.08401e-06	0	0	0	0	0	0	0	0	0	0
NC_081355.1.64509604.64509604	0	0	0	0	0	0	0	0	0	0	0	0	0	0	0	0	0	0	0	0	0	0	0	0	0	0	0	0	0	0	0	0	0	0	0	0	0	0	-3.66915e-05	0	0	0	0	0	0	0	0	0	0
NC_081358.1.1683078.1683078	0	0	0	0	0	0	0	0	0	0	0	0	0	0	0	0	0	0	0	0	0	0	0	0	0	0	0	0	0	0	0	0	0	0	0	0	0	0	-0.00263232	0	0	0	0	0	0	0	0	0	0
NC_081358.1.83368762.83368762	0	0	0	0	0	0	0	0	0	0	0	0	0	0	0	0	0	0	0	0	0	0	0	0	0	0	0	0	0	0	0	0	0	0	0	0	0	0	-0.00330891	0	0	0	0	0	0	0	0	0	0
NC_081361.1.32045590.32045590	0	0	0	0	0	0	0	0	0	0	0	0	0	0	0	0	0	0	0	0	0	0	0	0	0	0	0	0	0	0	0	0	0	0	0	0	0	0	-3.22945e-05	0	0	0	0	0	0	0	0	0	0
NC_081363.1.70585159.70585159	0	0	0	0	0	0	0	0	0	0	0	0	0	0	0	0	0	0	0	0	0	0	0	0	0	0	0	0	0	0	0	0	0	0	0	0	0	0	-0.00402604	0	0	0	0	0	0	0	0	0	0
NC_081363.1.77624474.77624474	0	0	0	0	0	0	0	0	0	0	0	0	0	0	0	0	0	0	0	0	0	0	0	0	0	0	0	0	0	0	0	0	0	0	0	0	0	0	-0.000378635	0	0	0	0	0	0	0	0	0	0
NC_081378.1.11544034.11544034	0	0	0	0	0	0	0	0	0	0	0	0	0	0	0	0	0	0	0	0	0	0	0	0	0	0	0	0	0	0	0	0	0	0	0	0	0	0	-0.00337312	0	0	0	0	0	0	0	0	0	0
NC_081380.1.16590507.16590507	0	0	0	0	0	0	0	0	0	0	0	0	0	0	0	0	0	0	0	0	0	0	0	0	0	0	0	0	0	0	0	0	0	0	0	0	0	0	-0.00155634	0	0	0	0	0	0	0	0	0	0
NC_081381.1.31907723.31907723	0	0	0	0	0	0	0	0	0	0	0	0	0	0	0	0	0	0	0	0	0	0	0	0	0	0	0	0	0	0	0	0	0	0	0	0	0	0	-0.000285239	0	0	0	0	0	0	0	0	0	0
NC_081391.1.8268491.8268491	0	0	0	0	0	0	0	0	0	0	0	0	0	0	0	0	0	0	0	0	0	0	0	0	0	0	0	0	0	0	0	0	0	0	0	0	0	0	-0.00358446	0	0	0	0	0	0	0	0	0	0
NC_081391.1.8268496.8268496	0	0	0	0	0	0	0	0	0	0	0	0	0	0	0	0	0	0	0	0	0	0	0	0	0	0	0	0	0	0	0	0	0	0	0	0	0	0	-0.00219682	0	0	0	0	0	0	0	0	0	0
NC_081391.1.8268509.8268509	0	0	0	0	0	0	0	0	0	0	0	0	0	0	0	0	0	0	0	0	0	0	0	0	0	0	0	0	0	0	0	0	0	0	0	0	0	0	-0.0016652	0	0	0	0	0	0	0	0	0	0
NC_081354.1.10813042.10813042	0	0	0	0	0	0	0	0	0	0	0	0	0	0	0	0	0	0	0	0	0	0	0	0	0	0	0	0	0	0	0	0	0	0	0	0	0	0	0	0	-0.000339366	0	0	0	0	0	0	0	0
NC_081354.1.37060189.37060189	0	0	0	0	0	0	0	0	0	0	0	0	0	0	0	0	0	0	0	0	0	0	0	0	0	0	0	0	0	0	0	0	0	0	0	0	0	0	0	0	-0.000565508	0	0	0	0	0	0	0	0
NC_081371.1.19207005.19207005	0	0	0	0	0	0	0	0	0	0	0	0	0	0	0	0	0	0	0	0	0	0	0	0	0	0	0	0	0	0	0	0	0	0	0	0	0	0	0	0	0.0105825	0	0	0	0	0	0	0	0
NC_081356.1.114413945.114413945	0	0	0	0	0	0	0	0	0	0	0	0	0	0	0	0	0	0	0	0	0	0	0	0	0	0	0	0	0	0	0	0	0	0	0	0	0	0	0	0	0	-2.91305e-06	0	0	0	0	0	0	0
NC_081357.1.12214303.12214303	0	0	0	0	0	0	0	0	0	0	0	0	0	0	0	0	0	0	0	0	0	0	0	0	0	0	0	0	0	0	0	0	0	0	0	0	0	0	0	0	0	-0.00495184	0	0	0	0	0	0	0
NC_081358.1.124421974.124421974	0	0	0	0	0	0	0	0	0	0	0	0	0	0	0	0	0	0	0	0	0	0	0	0	0	0	0	0	0	0	0	0	0	0	0	0	0	0	0	0	0	-0.00023758	0	0	0	0	0	0	0
NC_081360.1.13323881.13323881	0	0	0	0	0	0	0	0	0	0	0	0	0	0	0	0	0	0	0	0	0	0	0	0	0	0	0	0	0	0	0	0	0	0	0	0	0	0	0	0	0	-0.00143435	0	0	0	0	0	0	0
NC_081367.1.78467393.78467393	0	0	0	0	0	0	0	0	0	0	0	0	0	0	0	0	0	0	0	0	0	0	0	0	0	0	0	0	0	0	0	0	0	0	0	0	0	0	0	0	0	-3.23702e-05	0	0	0	0	0	0	0
NC_081369.1.44048391.44048391	0	0	0	0	0	0	0	0	0	0	0	0	0	0	0	0	0	0	0	0	0	0	0	0	0	0	0	0	0	0	0	0	0	0	0	0	0	0	0	0	0	0.00780341	0	0	0	0	0	0	0
NC_081371.1.19343853.19343853	0	0	0	0	0	0	0	0	0	0	0	0	0	0	0	0	0	0	0	0	0	0	0	0	0	0	0	0	0	0	0	0	0	0	0	0	0	0	0	0	0	6.39713e-05	0	0	0	0	0	0	0
NC_081372.1.18275440.18275440	0	0	0	0	0	0	0	0	0	0	0	0	0	0	0	0	0	0	0	0	0	0	0	0	0	0	0	0	0	0	0	0	0	0	0	0	0	0	0	0	0	-0.00884417	0	0	0	0	0	0	0
NC_081372.1.40673143.40673143	0	0	0	0	0	0	0	0	0	0	0	0	0	0	0	0	0	0	0	0	0	0	0	0	0	0	0	0	0	0	0	0	0	0	0	0	0	0	0	0	0	-0.000163403	0	0	0	0	0	0	0
NC_081377.1.47062255.47062255	0	0	0	0	0	0	0	0	0	0	0	0	0	0	0	0	0	0	0	0	0	0	0	0	0	0	0	0	0	0	0	0	0	0	0	0	0	0	0	0	0	6.76111e-05	0	0	0	0	0	0	0
NC_081379.1.14976365.14976365	0	0	0	0	0	0	0	0	0	0	0	0	0	0	0	0	0	0	0	0	0	0	0	0	0	0	0	0	0	0	0	0	0	0	0	0	0	0	0	0	0	-0.00492616	0	0	0	0	0	0	0
NC_081379.1.40270712.40270712	0	0	0	0	0	0	0	0	0	0	0	0	0	0	0	0	0	0	0	0	0	0	0	0	0	0	0	0	0	0	0	0	0	0	0	0	0	0	0	0	0	-0.00285678	0	0	0	0	0	0	0
NC_081381.1.39726113.39726113	0	0	0	0	0	0	0	0	0	0	0	0	0	0	0	0	0	0	0	0	0	0	0	0	0	0	0	0	0	0	0	0	0	0	0	0	0	0	0	0	0	-0.00239404	0	0	0	0	0	0	0
NC_081382.1.25549138.25549138	0	0	0	0	0	0	0	0	0	0	0	0	0	0	0	0	0	0	0	0	0	0	0	0	0	0	0	0	0	0	0	0	0	0	0	0	0	0	0	0	0	-0.00345456	0	0	0	0	0	0	0
NC_081384.1.11867529.11867529	0	0	0	0	0	0	0	0	0	0	0	0	0	0	0	0	0	0	0	0	0	0	0	0	0	0	0	0	0	0	0	0	0	0	0	0	0	0	0	0	0	-0.000336771	0	0	0	0	0	0	0
NC_081387.1.10691650.10691650	0	0	0	0	0	0	0	0	0	0	0	0	0	0	0	0	0	0	0	0	0	0	0	0	0	0	0	0	0	0	0	0	0	0	0	0	0	0	0	0	0	5.07136e-05	0	0	0	0	0	0	0
NW_026728820.1.873744.873744	0	0	0	0	0	0	0	0	0	0	0	0	0	0	0	0	0	0	0	0	0	0	0	0	0	0	0	0	0	0	0	0	0	0	0	0	0	0	0	0	0	0.00330288	0	0	0	0	0	0	0
NC_081358.1.26578738.26578738	0	0	0	0	0	0	0	0	0	0	0	0	0	0	0	0	0	0	0	0	0	0	0	0	0	0	0	0	0	0	0	0	0	0	0	0	0	0	0	0	0	0	-3.76766e-05	0	0	0	0	0	0
NC_081358.1.39505160.39505160	0	0	0	0	0	0	0	0	0	0	0	0	0	0	0	0	0	0	0	0	0	0	0	0	0	0	0	0	0	0	0	0	0	0	0	0	0	0	0	0	0	0	-0.0011741	0	0	0	0	0	0
NC_081363.1.68578505.68578505	0	0	0	0	0	0	0	0	0	0	0	0	0	0	0	0	0	0	0	0	0	0	0	0	0	0	0	0	0	0	0	0	0	0	0	0	0	0	0	0	0	0	-0.000420895	0	0	0	0	0	0
NC_081368.1.43623811.43623811	0	0	0	0	0	0	0	0	0	0	0	0	0	0	0	0	0	0	0	0	0	0	0	0	0	0	0	0	0	0	0	0	0	0	0	0	0	0	0	0	0	0	-0.00483917	0	0	0	0	0	0
NC_081370.1.6578095.6578095	0	0	0	0	0	0	0	0	0	0	0	0	0	0	0	0	0	0	0	0	0	0	0	0	0	0	0	0	0	0	0	0	0	0	0	0	0	0	0	0	0	0	-0.000668257	0	0	0	0	0	0
NC_081371.1.10453289.10453289	0	0	0	0	0	0	0	0	0	0	0	0	0	0	0	0	0	0	0	0	0	0	0	0	0	0	0	0	0	0	0	0	0	0	0	0	0	0	0	0	0	0	-4.00507e-05	0	0	0	0	0	0
NC_081371.1.19351017.19351017	0	0	0	0	0	0	0	0	0	0	0	0	0	0	0	0	0	0	0	0	0	0	0	0	0	0	0	0	0	0	0	0	0	0	0	0	0	0	0	0	0	0	-0.00057419	0	0	0	0	0	0
NC_081377.1.47062217.47062217	0	0	0	0	0	0	0	0	0	0	0	0	0	0	0	0	0	0	0	0	0	0	0	0	0	0	0	0	0	0	0	0	0	0	0	0	0	0	0	0	0	0	0.00648799	0	0	0	0	0	0
NC_081377.1.47062598.47062598	0	0	0	0	0	0	0	0	0	0	0	0	0	0	0	0	0	0	0	0	0	0	0	0	0	0	0	0	0	0	0	0	0	0	0	0	0	0	0	0	0	0	0.000275807	0	0	0	0	0	0
NC_081378.1.20482651.20482651	0	0	0	0	0	0	0	0	0	0	0	0	0	0	0	0	0	0	0	0	0	0	0	0	0	0	0	0	0	0	0	0	0	0	0	0	0	0	0	0	0	0	-0.00103148	0	0	0	0	0	0
NC_081378.1.43566302.43566302	0	0	0	0	0	0	0	0	0	0	0	0	0	0	0	0	0	0	0	0	0	0	0	0	0	0	0	0	0	0	0	0	0	0	0	0	0	0	0	0	0	0	-0.00292578	0	0	0	0	0	0
NC_081382.1.7610984.7610984	0	0	0	0	0	0	0	0	0	0	0	0	0	0	0	0	0	0	0	0	0	0	0	0	0	0	0	0	0	0	0	0	0	0	0	0	0	0	0	0	0	0	-0.00915756	0	0	0	0	0	0
NC_081391.1.15437797.15437797	0	0	0	0	0	0	0	0	0	0	0	0	0	0	0	0	0	0	0	0	0	0	0	0	0	0	0	0	0	0	0	0	0	0	0	0	0	0	0	0	0	0	-0.00119792	0	0	0	0	0	0
NC_081376.1.20230763.20230763	0	0	0	0	0	0	0	0	0	0	0	0	0	0	0	0	0	0	0	0	0	0	0	0	0	0	0	0	0	0	0	0	0	0	0	0	0	0	0	0	0	0	0	0	0	0	0	0	-0.000542467
NC_081355.1.38074763.38074763	0	0	0	0	0	0	0	0	0	0	0	0	0	0	0	0	0	0	0	0	0	0	0	0	0	0	0	0	0	0	0	0	0	0	0	0	0	0	0	0	0	0	0	0	0	0	0	0	0
NC_081356.1.14126227.14126227	0	0	0	0	0	0	0	0	0	0	0	0	0	0	0	0	0	0	0	0	0	0	0	0	0	0	0	0	0	0	0	0	0	0	0	0	0	0	0	0	0	0	0	0	0	0	0	0	0
[truncated: 5 more columns]

## Sheet: Table S5
Table S5. Epigenetic clock coefficient estimates from calibration with single training and test set.
locus	coefficient
(Intercept)	28.9248
NC_081354.1.112418328.112418328	0.0033302
NC_081354.1.178323614.178323614	-0.0039049
NC_081354.1.179604247.179604247	-0.0120252
NC_081354.1.189508974.189508974	-0.00511384
NC_081355.1.20344226.20344226	-0.00434344
NC_081355.1.58398712.58398712	-0.00241153
NC_081356.1.25313335.25313335	0.00178316
NC_081356.1.115136923.115136923	-0.00825275
NC_081356.1.131123557.131123557	-0.00411198
NC_081357.1.15753148.15753148	-0.00802283
NC_081357.1.20317915.20317915	-0.00212193
NC_081358.1.78170552.78170552	-0.0105707
NC_081358.1.83369248.83369248	-0.0101059
NC_081358.1.116830285.116830285	-0.00220742
NC_081360.1.21776556.21776556	-0.00454669
NC_081360.1.38282706.38282706	-2.57216e-06
NC_081360.1.63413583.63413583	-0.00362494
NC_081360.1.81788915.81788915	-0.00505476
NC_081361.1.50731680.50731680	-0.000953371
NC_081361.1.58108645.58108645	-0.00518216
NC_081362.1.1730265.1730265	-0.00461908
NC_081362.1.89098572.89098572	1.20347
NC_081363.1.35778580.35778580	-0.00153029
NC_081363.1.41725225.41725225	-0.00813157
NC_081363.1.46810725.46810725	-0.00643978
NC_081363.1.65591404.65591404	0.012539
NC_081365.1.70405436.70405436	1.52601e-05
NC_081365.1.70405447.70405447	0.0260467
NC_081366.1.48182137.48182137	-0.00456724
NC_081366.1.70753340.70753340	-0.013329
NC_081367.1.65241545.65241545	-0.00168649
NC_081367.1.66912769.66912769	-0.0106277
NC_081368.1.23318869.23318869	-0.0143654
NC_081368.1.39977520.39977520	-0.00220423
NC_081368.1.41560720.41560720	-0.0053378
NC_081369.1.13767482.13767482	0.0105455
NC_081369.1.20008340.20008340	-0.000922558
NC_081369.1.26552716.26552716	0.00322333
NC_081370.1.23939311.23939311	-1.19035e-05
NC_081370.1.23939332.23939332	-0.006662
NC_081371.1.19224773.19224773	0.00236448
NC_081371.1.19224776.19224776	0.00306308
NC_081371.1.19348242.19348242	-0.00610639
NC_081371.1.38216343.38216343	-0.00827523
NC_081372.1.32928534.32928534	-0.00310811
NC_081373.1.15873818.15873818	-0.00166479
NC_081373.1.24611639.24611639	-0.00318185
NC_081374.1.3447539.3447539	-0.0128011
NC_081374.1.15023168.15023168	-0.0103253
NC_081374.1.16440487.16440487	-0.00689029
NC_081374.1.23392557.23392557	-0.00125712
NC_081375.1.22195602.22195602	-0.0023842
NC_081376.1.24328610.24328610	-0.00928371
NC_081377.1.18109734.18109734	-0.0159694
NC_081377.1.33325510.33325510	-0.00465214
NC_081379.1.42293179.42293179	-0.00276331
NC_081381.1.23310736.23310736	-0.0136159
NC_081382.1.7610984.7610984	-0.000104055
NC_081382.1.18996301.18996301	-0.000108107
NC_081382.1.29001493.29001493	-0.0128515
NC_081382.1.42051824.42051824	-0.00968885
NC_081383.1.23002133.23002133	0.00605254
NC_081386.1.30588141.30588141	-0.000311196
NC_081387.1.12175817.12175817	0.00428409
NC_081390.1.10635846.10635846	-0.00109689
NC_081391.1.6715528.6715528	-0.00793286
NW_026728046.1.254264.254264	-0.000101812
NW_026728046.1.254267.254267	-0.00791531
NW_026728128.1.121227.121227	7.84714e-06
NW_026728128.1.345522.345522	0.0102984

## Sheet: Table S6
Table S6. Epigenetic clock coefficient estimates from calibration with aquarium-bred individuals as training set and wild caught individuals as test set.
locus	coefficient
(Intercept)	35.4535
NC_081354.1.1610420.1610420	-0.00313633
NC_081354.1.16283353.16283353	-0.000663096
NC_081354.1.112418328.112418328	0.00106096
NC_081354.1.120848369.120848369	-0.00090335
NC_081354.1.154484872.154484872	-0.00431048
NC_081354.1.178323614.178323614	-0.000484101
NC_081354.1.179604247.179604247	-0.0127059
NC_081354.1.189508974.189508974	-0.000100939
NC_081355.1.58398712.58398712	-0.00992231
NC_081355.1.60934077.60934077	-0.00128176
NC_081355.1.110725165.110725165	-0.00232735
NC_081356.1.32059937.32059937	-0.000816548
NC_081356.1.98024293.98024293	-0.00189289
NC_081356.1.115136923.115136923	-0.0280237
NC_081356.1.131123557.131123557	-1.81538e-06
NC_081357.1.25116064.25116064	-0.00336445
NC_081357.1.29705108.29705108	-0.00172401
NC_081357.1.44760457.44760457	-8.62586e-07
NC_081357.1.71452756.71452756	-0.00412736
NC_081357.1.130931940.130931940	-0.00399902
NC_081358.1.13138023.13138023	-3.10943e-05
NC_081358.1.78170552.78170552	-0.0176019
NC_081358.1.83369248.83369248	-0.00509514
NC_081358.1.100376343.100376343	-1.85155e-05
NC_081358.1.111291750.111291750	-0.00870564
NC_081358.1.116830285.116830285	-0.00806157
NC_081360.1.21776556.21776556	-4.24014e-05
NC_081361.1.58108645.58108645	-0.0059563
NC_081361.1.90884117.90884117	-0.00285043
NC_081362.1.1730265.1730265	-0.00786505
NC_081362.1.17808132.17808132	-4.55141e-05
NC_081362.1.46990305.46990305	-0.00670844
NC_081362.1.84760186.84760186	-0.00640077
NC_081363.1.65591404.65591404	0.00147422
NC_081363.1.65591462.65591462	1.48793e-05
NC_081365.1.32339568.32339568	-0.00455539
NC_081365.1.40357240.40357240	-0.0148192
NC_081365.1.44088376.44088376	-0.0100001
NC_081365.1.70405420.70405420	0.00169307
NC_081365.1.70405447.70405447	0.0166467
NC_081365.1.72633786.72633786	-0.00279014
NC_081366.1.70753340.70753340	-0.0142737
NC_081366.1.73669853.73669853	-8.25003e-05
NC_081366.1.76987037.76987037	-0.00390431
NC_081367.1.65241545.65241545	-0.00155519
NC_081367.1.66912769.66912769	-0.00879996
NC_081368.1.23318869.23318869	-0.0130242
NC_081368.1.29263911.29263911	-0.0013562
NC_081369.1.13767482.13767482	0.00199852
NC_081370.1.7615318.7615318	-0.0015777
NC_081370.1.23938993.23938993	-5.278e-06
NC_081370.1.23939311.23939311	-0.0121405
NC_081370.1.23939319.23939319	-0.00463967
NC_081370.1.23939332.23939332	-0.0113347
NC_081371.1.16971843.16971843	-0.000421225
NC_081371.1.38216343.38216343	-0.000535891
NC_081373.1.9537881.9537881	-0.000476355
NC_081373.1.15873818.15873818	-0.00969419
NC_081373.1.24611639.24611639	-0.00958725
NC_081373.1.47985008.47985008	-0.00183429
NC_081374.1.16440487.16440487	-0.00179972
NC_081376.1.156857.156857	0.00528198
NC_081376.1.24328610.24328610	-0.000338432
NC_081376.1.32431250.32431250	-3.87936e-07
NC_081377.1.211403.211403	-0.00338963
NC_081377.1.18109734.18109734	-0.0150298
NC_081377.1.33325501.33325501	-0.0157062
NC_081377.1.33325505.33325505	-7.4161e-06
NC_081377.1.42914593.42914593	-0.000241788
NC_081377.1.47062219.47062219	0.0145423
NC_081379.1.2831130.2831130	-0.0020992
NC_081379.1.26881898.26881898	-2.26798e-05
NC_081379.1.35284482.35284482	-0.00677126
NC_081380.1.28302539.28302539	-0.000406748
NC_081382.1.19358834.19358834	-0.00205364
NC_081382.1.29001493.29001493	-0.00435562
NC_081382.1.42051824.42051824	-0.00331447
NC_081383.1.8052042.8052042	-0.00987464
NC_081385.1.17445442.17445442	-0.00674007
NC_081385.1.35545782.35545782	0.00084938
NC_081386.1.12943393.12943393	0.00477182
NC_081386.1.18836979.18836979	-0.00509123
NC_081386.1.30588141.30588141	-0.00249838
NC_081387.1.24242218.24242218	0.0026496
NC_081388.1.25159709.25159709	-1.24123e-05
NC_081391.1.6715528.6715528	-0.011534
NW_026728046.1.254264.254264	-0.00992446
NW_026728046.1.254267.254267	-0.00446395
NW_026728128.1.345522.345522	0.00736133
